# Supplementary material for: Longer epidermal cells underlie a quantitative source of variation in wheat flag leaf size
Source: New Phytol. 2022 Dec 28;237(5):1558–73. doi: 10.1111/nph.18676 (PMC10107444; doi:10.1111/nph.18676)
Supplement: Supplementary file 2 — Table S1 Agronomy packages used in the 2016, 2017, 2018 and 2019 season MAGIC field trials. Table S2 Details of the NIAB Elite MAGIC field trial details undertaken to study flag leaf traits. Table S3 Primer details for Kompetitive Allele‐Specific PCR marker BS00062996_51 on chromosome 5A. Table S4 Details of the five field trials undertaken for the near‐isogenic line pair developed for the flag leaf QTL QFll.niab‐5A.1 (FLL5A) and the number of culms per plot assessed for flag leaf length morphometric traits. Table S5 Flag leaf phenotypic data. Best linear unbiased predictors for the four field trials (columns C to S) and for the meta‐analysis (columns). Table S6 Flag leaf traits for the eight NIAB Elite MAGIC founders from the field trials conducted in the UK in harvest seasons 2016, 2017, 2018 and 2019. Table S7 Genetic mapping results for flag leaf area, length, width, length : width ratio and angle of the NIAB Elite MAGIC population at four field trials. Table S8 Candidate genes, based on wheat orthologues of cloned leaf size or angle genes from related cereal species (rice, maize and barley). Table S9 Chromosome 5A 90K single‐nucleotide polymorphism array genotypic data for MAGIC recombinant inbred line MEL_018_2 and the eight MAGIC founders. Table S10 90K SNP genotype calls for all of chromosome 5A in the European variety panel (n = 403). Table S11 Haplotypes at QTL for flag leaf length (QFll.niab‐5A.1) and flag leaf length : width ratio (QLwr.niab‐5A.1). Please note: Wiley is not responsible for the content or functionality of any Supporting Information supplied by the authors. Any queries (other than missing material) should be directed to the New Phytologist Central Office. [file NPH-237-1558-s002.xlsx]

## Sheet: Supporting Information Tables
New Phytologist Supporting Information
Article title: Longer epidermal cells underlie a quantitative source of variation for wheat flag leaf size
Authors: Camila M. Zanella, Marilena Rotondo, Charlie McCormick-Barnes, Greg Mellers, Beatrice Corsi, Simon Berry, Giulia Ciccone, Rob Day, Michele Faralli, Alexander Galle, Keith A. Gardner, John Jacobs, Eric S. Ober, Ana Sánchez del Rio, Jeroen Van Rie, Tracy Lawson, James Cockram
Article acceptance date: 21 November 2022
The following Supporting Information Table are available for this article (for Supporting Information Figures and Text, see separate file):
Table S1 Agronomy packages used in the 2016, 2017, 2018 and 2019 season MAGIC field trials.
Table S2 Details of the NIAB Elite MAGIC field trial details undertaken to study flag leaf traits.
Table S3 Primer details for KASP marker BS00062996_51 on chromosome 5A.
Table S4 Details of the five field trials undertaken for the nearly isogenic line (NIL) pair developed for the flag leaf QTL QFll.niab-5A.1 (FLL5A), and the number of culms per plot assessed for flag leaf length morphometric traits.
Table S5 Flag leaf phenotypic data. BLUPs for the four field trials (columns C to S) and for the meta-analysis (columns).
Table S6 Flag leaf traits for the eight NIAB Elite MAGIC founders from the field trials conducted in the UK in harvest seasons 2016, 2017, 2018 and 2019.
Table S7 Genetic mapping results for flag leaf area, length, width, length:width ratio and angle of the NIAB Elite MAGIC population at four field trials.
Table S8 Candidate genes, based on wheat orthologues of cloned leaf size or angle genes from related cereal species (rice, maize, barley).
Table S9 Chromosome 5A 90k single nucleotide polymorphism (SNP) array genotypic data for MAGIC recombinant inbred line MEL_018_2, and the eight MAGIC founders.
Table S10 90k SNP genotype calls for all of chromosome 5A in the European variety panel (n=403).
Table S11 Haplotypes at QTL for flag leaf length (QFll.niab-5A.1) and flag leaf length/width ratio (QLwr.niab-5A.1).

## Sheet: SI Table S1
Date	Type	Product Name	Product Rate	Unit (ltr/kg)	Comments
2016
2016-03-15	Fertiliser	ASN	153	kg	1st N + S
2016-03-15	Insecticide	Karis	0.05	lt	Aphids
2016-03-15	Insecticide	Cyren	0.5	lt	WBF
2016-03-24	Herbicide	360 glyphosate	3	lt	plot ends
2016-03-24	Adjuvant	Checkpoint	0.5	lt	plot ends
2016-04-13	Fungicide	Bravo 500	1	lt	T0 fung
2016-04-13	Fungicide	Tebucur 250	0.5	lt	T0 fung
2016-04-13	PGR	Agrovista See 3	1	lt	1st PGR
2016-04-13	PGR	Optimus	0.15	lt	1st PGR
2016-04-18	Fertiliser	Yara 34.5 prilled N	217	kg	2nd N
2016-04-29	Fertiliser	Yara 34.5 prilled N	217	kg	3rd N
2016-05-04	PGR	Agrovista See 3	1	lt	2nd PGR
2016-05-05	Fungicide	Aviator Xpro	1	lt	T1 fung
2016-05-05	Fungicide	Joules	1	lt	T1 fung
2016-05-18	Herbicide	Axial	0.45	lt	wild oats
2016-05-18	Adjuvant	Adigor	0.5	lt	adjuvant
2016-05-18	Herbicide	Gal-gone	0.6	lt	BLWs
2016-05-18	Herbicide	Lector	0.1	lt	BLWs
2016-05-18	Herbicide	Ally Max SX	30	g	BLWs
2016-05-23	Fungicide	Adexar	1.5	lt	T2 fung
2016-05-23	Fungicide	Joules	1	lt	T2 fung
2016-06-10	Fungicide	Proline	0.3	lt	T3 fung
2016-06-10	Fungicide	Tebucur	0.5	lt	T3 fung
2016-06-10	Fungicide	Prosaro	0.05	lt	T3 fung
2017
2016-09-12	Herbicide	Rosate 36	0.25	lt	pre-drill
2016-09-12	Adjuvant	Companion Gold	2.7	lt	pre-drill
2016-10-27	Herbicide	Trooper	4	lt	grass and BLW's
2017-03-01	Fertiliser	Origin Sulphur N	154	kg	1st N + S
2017-03-15	Herbicide	360 glyphosate	3	lt	plot ends
2017-03-15	Adjuvant	Checkpoint	0.5	lt
2017-04-05	PGR	Agrovista 3 See 750	1	lt	1st PGR
2017-04-05	PGR	Optimus	0.15	lt	1st PGR
2017-04-06	Fungicide	Bravo	1	lt	T0 fungicide
2017-04-06	Fungicide	Tebucur	0.5	lt	T0 fungicide
2017-04-13	Fertiliser	Prilled 34.5 N	217	kg	2nd N
2017-04-28	Herbicide	Starane XL	1.4	lt	spring herbicide
2017-04-28	Herbicide	Ally Max SX	35	g	spring herbicide
2017-05-02	PGR	Agrovista 3 See 750	1	lt	2nd PGR
2017-05-02	Fungicide	Aviator 235 Pro	1	lt	T1 fung
2017-05-02	Fungicide	Bravo	1	lt	T1 fung
2017-05-11	Fertiliser	Prilled 34.5 N	217	kg	3rd N
2017-05-24	Fungicide	Adexar	1.5	lt	T2 fung
2017-05-24	Fungicide	Chlorthalis	1	lt	T2 fung
2017-06-21	Fungicide	Proline 275	0.45	lt	T3 fung
2017-06-21	Fungicide	Tebucur	0.45	lt	T3 fung
2018
2017-10-06	Herbicide	Liberator	0.6	lt	grass and BLWs
2017-10-06	Adjuvant	Backrow	0.2	lt	grass and BLWs
2018-02-28	Fertiliser	Origin Sulphur N	154	kg	1st N + SO3
2018-04-19	Fertiliser	Yara prilled 34.5	261	kg	2nd N
2018-04-21	PGR	Agrovista 3 See 750	1	lt	1st PGR
2018-04-21	Fungicide	Bravo 500	1	lt	T0 fungicide
2018-04-21	Fungicide	Tebucur	0.5	lt	T0 fungicide
2018-04-21	Fungicide	Talius	0.15	lt	T0 fungicide
2018-05-03	Fungicide	Chlorthalis	1	lt	T1 fungicide
2018-05-03	Fungicide	Adexar	1	lt	T1 fungicide
2018-05-03	PGR	Optimus	0.2	lt	2nd PGR
2018-05-05	Fertiliser	Yara prilled 34.5	261	kg	3rd N
2018-05-12	Herbicide	360 glyphosate	3	lt	2nd N
2018-05-12	Adjuvant	Checkpoint	0.5	lt	2nd N
2018-05-21	Herbicide	Starane XL	1.25	lt	BLWs
2018-05-21	Herbicide	Ally Max SX	30	g	BLWs
2018-05-30	Fungicide	Elatus Era	1	lt	T2 fung
2018-05-30	Fungicide	Bravo 500	1	lt	T2 fung
2018-06-01	Insecticide	Markate	0.1	lt	OWBM
2018-06-11	Fungicide	Proline 275	0.5	lt	T3 fung
2018-06-11	Fungicide	Tebucur 250	0.5	lt	T3 fung
2019
2018-10-20	Herbicide	Surrender	1.5	lt	Pre-drill
2018-10-20	Adjuvant	Companion Gold	0.25	lt	Pre-drill
2018-11-23	Herbicide	Liberator	0.6	lt	grass and BLWs
2018-11-23	Herbicide	Stomp Aqua	1.3	lt	grass and BLWs
2019-02-26	Herbicide	360 glyphosate	3	lt	plot ends
2019-02-26	Adjuvant	Stingray	0.5	lt
2019-01-31	Fertiliser	MOP	76	kg	maintenance
2019-02-22	Fertiliser	TSP	96	kg	maintenance
2019-02-26	Herbicide	Horus	1.2	lt	grass weeds
2019-02-26	Adjuvant	Biopower	1	lt
2019-03-08	Fertiliser	CF Double Top	148	kg	1st N + S
2019-04-09	Fertiliser	Yara prilled N	260	kg	2nd N
2019-04-17	Herbicide	Starane XL	1.5	lt	BLWs
2019-04-17	Herbicide	`	30	g	BLWs
2019-04-04	Fungicide	Abringo	1	lt	T0 fung
2019-04-04	Fungicide	Tebucur	0.5	lt	T0 fung
2019-04-04	Fungicide	Cyflamid	0.25	lt	T0 fung
2019-04-09	PGR	Agrovista 3 See 750	1	lt	1st PGR
2019-04-09	PGR	Moxa	0.15	lt	1st PGR
2019-05-07	Fungicide	Adexar	1	lt	T1 fung
2019-05-07	Fungicide	Abringo	1	lt	T1 fung
2019-05-07	Fertiliser	Yara prilled 34.5	261	kg	3rd N
2019-05-22	Fungicide	Elatus Era	1	lt	T2 fung
2019-05-22	Fungicide	Resort	1	lt	T2 fung
2019-06-18	Fungicide	Tebucur 250	0.5	lt	T3 fung
2019-06-18	Fungicide	Proline 275	0.5	lt	T3 fung

## Sheet: SI Table S2
Trial ID	Location	Coordinates	Sowing date	No. plots, No. MAGIC RILs	Trial dimensions	Blocking
NIAB16	NIAB, Cambridge, UK	Lat +052.2392466 Lng +000.0981566	2015-10-17	1,302 plots: 496 RILs in 2 reps, 274 RILs in 1 rep. 8 founders and 1 control in 4 reps each	14 plots x 93 plots	2 super blocks, 7 blocks, 3 mini-blocks and 4 micro-blocks
NIAB17	NIAB, Cambridge, UK	Lat +052.238833 Lng +000.103444	2016-10-26	1,320 plots: 514 RILs in 2 reps, 256 RILs in 1 rep. 8 founders and 1 control in 4 reps each	22 plots x 60 plots	2 super blocks, 11 blocks and 6 mini-blocks
DUX18	Duxford, UK	Lat +052.09812 Lng +000.13292	2017-10-15	1,440 plots:	14 plots x 95 plots	2 super blocks, 10 blocks
NIAB19	Hinxton, UK	Lat +052.09946 Lng +000.17461	2018-11-22	1,440 plots:	16 plots x 90 plots	2 super blocks, 12 blocks

## Sheet: SI Table S3
KASP primer	Primer sequence (5’ to 3’)
BS00062996_51_A	GAAGGTCGGAGTCAACGGATTACATGAGCCGGCCACTAACT
BS00062996_51_B	GAAGGTGACCAAGTTCATGCTACATGAGCCGGCCACTAACC
BS00062996_51_C	AGCAGCCGGTCATCATGGAC

## Sheet: SI Table S4
Trial name	Location	Year	Plot size	No. plots per NIL line	No. culms / plot assessed
NIAB 2019	Cambridge, UK (+52.2392, +0.0982)	2019	1 x 1 m	2	25-35
KWS 2020	Fowlmere, UK (+52.0815, +0.0759)	2020	2 x 6 m	2	16-21
NIAB 2021	Hinxton, UK (+52.0907, +0.1804)	2021	2 x 6 m	2	28-33
LIM 2021	Woolpit, UK (+52.2024, +0.8790)	2021	2 x 6 m	2	29-30
NIAB 2022	Duxford, UK (+52.08701, +0.15729)	2022	2 x 6 m	2	24-28
						NIAB 2019 trial design
						1	106
						2	107
						3	108
						4	109
						5	110
						6	111
						7	112
						8	113
						9	114
						10	115				Key
						11	116					FLL5A+ NIL line (Alchemy allele)
						12	117					FLL5A- NIL line (Soissons allele)
						13	118
						14	119
						15	120
						KWS 2020 trial design
							1	2	3	4	5
						1	1	22	23	44	45
						2	2	21	24	43	46
						3	3	20	25	42	47
						4	4	19	26	41	48
						5	5	18	27	40	49
						6	6	17	28	39	50
						7	7	16	29	38	51
						8	8	15	30	37	52
						9	9	14	31	36	53
						10	10	13	32	35	54
						11	11	12	33	34	55
						LIM 2021 trial design
							1	2	3	4	5	6	7	8	9
						1	1	24	25	48	49	72	73	96	97
						2	2	23	26	47	50	71	74	95	98
						3	3	22	27	46	51	70	75	94	99
						4	4	21	28	45	52	69	76	93	100
						5	5	20	29	44	53	68	77	92	101
						6	6	19	30	43	54	67	78	91	102
						7	7	18	31	42	55	66	79	90	103
						8	8	17	32	41	56	65	80	89	104
						9	9	16	33	40	57	64	81	88	105
						10	10	15	34	39	58	63	82	87	106
						11	11	14	35	38	59	62	83	86	107
						12	12	13	36	37	60	61	84	85	108
						NIAB 2021 trial design
							1	2	3	4	5	6
						12	12	13	36	37	60	61
						11	11	14	35	38	59	62
						10	10	15	34	39	58	63
						9	9	16	33	40	57	64
						8	8	17	32	41	56	65
						7	7	18	31	42	55	66
						6	6	19	30	43	54	67
						5	5	20	29	44	53	68
						4	4	21	28	45	52	69
						3	3	22	27	46	51	70
						2	2	23	26	47	50	71
						1	1	24	25	48	49	72
						NIAB 2022 trial design
							1	2	3	4	5	6	7
						12	12	13	36	37	60	61	84
						11	11	14	35	38	59	62	83
						10	10	15	34	39	58	63	82
						9	9	16	33	40	57	64	81
						8	8	17	32	41	56	65	80
						7	7	18	31	42	55	66	79
						6	6	19	30	43	54	67	78
						5	5	20	29	44	53	68	77
						4	4	21	28	45	52	69	76
						3	3	22	27	46	51	70	75
						2	2	23	26	47	50	71	74
						1	1	24	25	48	49	72	73

## Sheet: SI Table S5
PED	Line	Area_NIAB2016	Area_NIAB2017	Area_NIAB2018	Area_NIAB2019	Length_NIAB2016	Length_NIAB2017	Length_NIAB2018	Length_NIAB2019	Width_NIAB2017	Width_NIAB2018	Width_NIAB2019	LWR_NIAB2017	LWR_NIAB2018	LWR_NIAB2019	Angle_NIAB2017	Angle_NIAB2018	Angle_NIAB2019	Area_meta-analysis	Length_meta-analysis	Width_meta-analysis	LWR_meta-analysis	Angle_meta-analysis
1	Alchemy	22.3744	18.1755	27.342	15.4592	18.0007	13.7581	19.3133	13.3577	1.6713	1.79064	1.59735	8.27396	10.8437	8.29747	5.75	4.75	5.75	20.794	16.082	1.68644	9.1389	5.41667
2	Brompton	19.3292	16.6682	22.4299	14.3962	16.5403	12.9105	17.3769	12.8946	1.62932	1.61181	1.56402	7.86367	10.6999	8.16562	7	4.5	7.25	18.6389	15.0998	1.61178	8.94253	6.25
3	Claire	22.6933	23.1858	26.9732	14.8505	18.4509	16.5796	19.1655	12.5821	1.77773	1.78095	1.6324	9.37006	10.828	7.69179	4.5	7	6.25	21.6848	16.572	1.72516	9.27479	5.91667
4	Hereward	22.096	20.5688	27.7199	15.3922	16.7621	14.166	18.3613	12.406	1.85076	1.93831	1.70701	7.64454	9.49122	7.28096	4.25	7.5	4.25	21.2906	15.5115	1.81477	8.28052	5.33333
5	Rialto	21.262	17.7392	26.0855	16.3926	16.5182	12.4441	17.7138	12.9915	1.8232	1.89868	1.76407	6.83731	9.35296	7.38028	4.25	3.75	4.25	20.4108	15.0884	1.81179	8.03828	4.08333
6	Robigus	21.9341	18.91	29.2972	17.2012	16.6514	13.8599	19.4242	13.4552	1.73791	1.93736	1.7833	8.00725	10.1267	7.49471	7	4	6.25	21.611	15.8652	1.80375	8.62747	5.75
7	Soisson	22.0156	16.8041	21.0172	17.858	18.0598	14.6618	17.7959	17.4897	1.43929	1.46987	1.38872	10.3055	12.1045	12.8226	8.5	5	6.25	19.6361	16.8284	1.46275	11.3769	6.58333
8	Xi-19	22.124	19.2568	26.7746	15.4895	18.3315	13.9084	19.0141	13.3848	1.76182	1.78677	1.62222	7.91241	10.6723	8.27011	7	10	6.25	20.8541	16.1256	1.71921	8.97848	7.75
line_5223	MEL_001_2b	NA	18.5542	27.65	19.1038	NA	13.4261	19.2539	14.9981	1.74622	1.82299	1.74235	7.66357	10.6397	8.66186	5	6	5.5	21.8548	16.3366	1.76056	9.01006	5.5
line_5226	MEL_002_3	22.5614	18.8115	25.8182	14.0919	17.5094	14.0568	18.5926	12.6977	1.70812	1.76182	1.5443	8.26224	10.584	8.04631	4	4.5	4	20.3706	15.7537	1.67321	8.98928	4.16667
line_5231	MEL_002_7B	NA	NA	24.7393	15.3717	NA	NA	17.6982	13.0288	NA	1.77796	1.66299	NA	9.89724	7.76898	NA	5.5	4	19.9549	15.3683	1.71356	8.54256	4.97892
line_5234	MEL_003_1c	23.0126	NA	NA	15.1107	17.9426	NA	NA	13.1044	NA	NA	1.6934	NA	NA	7.64744	NA	8.5	7	20.4584	15.7439	1.73869	8.45536	7.97892
line_5238	MEL_004_2	23.406	19.6808	25.027	17.0271	16.9471	13.8857	17.1553	13.1737	1.81713	1.86807	1.78914	7.66408	9.1153	7.26934	5	5.5	6	21.1603	15.4002	1.80838	8.17517	5.5
line_5239	MEL_004_3	21.4547	19.1053	27.3179	16.5147	17.2559	14.0839	18.8151	13.6875	1.72635	1.84775	1.67517	8.20285	10.275	8.05464	5.5	4	4	21.0072	15.9594	1.74226	8.88621	4.5
line_5241	MEL_004_5	22.7849	18.8203	23.8187	17.2883	16.4232	13.0808	16.9462	12.9059	1.84025	1.7916	1.84231	7.06981	9.38326	6.97061	4	5	4.5	20.6632	15.0234	1.80833	7.99624	4.5
line_5244	MEL_005_3	NA	NA	23.9131	14.0106	NA	NA	17.7558	12.6642	NA	1.70699	1.54115	NA	10.3803	8.12653	NA	4	5	19.1968	15.2583	1.63335	8.87973	4.72892
line_5245	MEL_005_4	22.8481	22.3919	31.5226	17.6608	17.7829	15.3332	19.5977	13.8818	1.86455	2.07342	1.8375	8.3063	9.57049	7.54949	5	3.5	5	23.0606	16.5339	1.89685	8.56953	4.5
line_5246	MEL_005_5	19.9573	19.3453	25.3535	15.0205	17.3065	14.5253	18.3965	13.4149	1.68864	1.73568	1.52069	8.67623	10.628	8.72425	6	7.5	7.5	20.0418	15.9179	1.65287	9.31449	7
line_5247	MEL_005_7	21.8399	19.7552	24.597	13.95	17.3777	14.7941	18.0267	12.5285	1.70034	1.72056	1.50744	8.71887	10.4885	8.0987	7	5	5.5	20.137	15.7267	1.64797	9.10766	5.83333
line_5248	MEL_005_8A	NA	NA	26.2795	15.6011	NA	NA	18.5758	13.0778	NA	1.80149	1.63278	NA	10.3424	7.98546	NA	6	6.5	20.5683	15.7	1.71078	8.80792	6.47892
line_5250	MEL_006_1	NA	20.408	25.6041	18.2003	NA	14.5283	17.7865	14.2688	1.79414	1.84013	1.77456	8.10462	9.66458	7.96139	7	4.5	5.5	21.5728	16.048	1.78914	8.65665	5.66667
line_5252	MEL_006_3	20.6475	18.8369	24.6982	14.4284	16.6543	14.2429	18.127	13.1942	1.67813	1.72457	1.50997	8.52109	10.5192	8.59582	7	5	5	19.8236	15.6206	1.64337	9.20214	5.66667
line_5253	MEL_006_6	NA	NA	24.3168	16.8329	NA	NA	17.8607	15.2299	NA	1.72276	1.51651	NA	10.3701	10.0688	NA	6	6.5	20.3149	16.2146	1.62966	9.65466	6.47892
line_5254	MEL_006_7	NA	NA	26.2374	15.442	NA	NA	19.1241	14.2833	NA	1.7357	1.51275	NA	11.0506	9.38012	NA	6	5.5	20.4985	16.328	1.63348	9.65142	5.97892
line_5255	MEL_006_8	23.0947	19.966	26.9092	16.7656	18.1155	14.4401	18.6111	14.7626	1.76498	1.84594	1.61011	8.23873	10.067	9.19882	6	5	4	21.4868	16.3949	1.73396	9.16449	5
line_5257	MEL_007_1b	20.026	19.0677	23.4516	15.7918	15.6254	13.5598	16.3998	12.6101	1.7987	1.84215	1.72969	7.43426	8.80387	7.20055	2	2	2	19.7676	14.7811	1.77789	8.00053	2
line_5260	MEL_007_2b	24.1634	20.7184	29.6746	19.6104	17.4575	13.7099	18.414	13.7861	1.94854	2.08526	2.01492	7.1282	8.91565	6.90968	4.5	4	4	23.008	15.8603	1.97713	7.86164	4.16667
line_5264	MEL_008_3	22.3584	18.8045	27.885	17.9886	17.2182	13.3518	18.7861	13.6308	1.81063	1.90856	1.82756	7.34754	9.89833	7.44039	4	6	6	21.5484	15.781	1.82966	8.35768	5.33333
line_5265	MEL_008_4	21.7605	16.4004	25.1023	16.1272	17.1702	13.0107	17.9535	14.26	1.58458	1.7818	1.60373	8.08857	10.0466	8.82634	8	5	5.5	19.9832	15.6573	1.66024	9.00904	6.16667
line_5270	MEL_009a_2B	21.9656	18.5841	26.3486	15.8931	18.3582	13.4136	18.3015	13.1641	1.76222	1.83458	1.69293	7.65179	10.0243	7.75931	4.5	4.5	4.5	20.6794	15.8332	1.75414	8.57214	4.5
line_5274	MEL_009b_2	21.8739	16.4174	24.6282	16.4126	18.0289	13.2244	18.1528	13.7911	1.56514	1.71353	1.64302	7.96355	10.5484	8.4092	6	5	5	19.9713	15.8248	1.64602	8.99749	5.33333
line_5275	MEL_010_1aA	NA	17.6605	24.4078	17.5667	NA	13.3929	17.6994	14.7507	1.67578	1.75574	1.61736	NA	10.1032	9.05677	NA	6	6	20.3946	15.8528	1.68338	9.1417	6.22892
line_5277	MEL_010_1b	NA	20.3403	NA	17.8707	NA	13.8842	19.1556	14.2041	1.87954	1.83777	1.75699	7.41229	10.4883	8.17063	8.5	4.5	6	21.7052	16.2221	1.80837	8.75415	6.33333
line_5278	MEL_010_3	21.6389	17.7588	22.9762	15.5191	16.7886	13.4464	16.7139	13.2942	1.67337	1.73894	1.60021	7.98962	9.47958	8.26067	4.5	5.5	5	19.6767	15.2085	1.6727	8.65644	5
line_5279	MEL_010_5	23.9171	19.6532	25.8766	21.1898	18.9033	14.6155	18.3161	16.548	1.71042	1.79692	1.75829	8.56818	10.1551	9.57517	8.5	6.5	6	22.2854	16.9068	1.74707	9.39177	7
line_5281	MEL_011_1b	NA	20.8975	27.6725	16.9709	NA	14.1575	18.2734	13.11	1.91292	1.95282	1.81531	7.44538	9.33684	7.13055	6	6.5	6.5	21.9147	15.7731	1.86912	8.13625	6.33333
line_5282	MEL_011_2a	NA	16.0515	23.7665	15.945	NA	12.8709	17.603	13.8736	1.55204	1.70082	1.59304	8.18802	10.3615	8.80007	7	7.5	7.5	19.3979	15.4585	1.62375	9.12013	7.33333
line_5284	MEL_011_3	25.2575	17.8312	31.3254	17.4046	19.067	13.3579	20.625	14.6101	1.69582	1.94133	1.64969	7.92604	10.7795	8.83623	8	8	8	22.5274	16.756	1.7533	9.17515	8
line_5285	MEL_011_4	NA	18.434	22.4599	14.9172	NA	13.4045	16.1961	12.3526	1.75266	1.75067	1.70619	7.68884	9.12862	7.15466	5.5	6	6.5	19.4103	14.8272	1.73058	8.15324	6
line_5287	MEL_012_1b	NA	NA	21.6441	13.3102	NA	NA	16.4896	12.0256	NA	1.64197	1.51703	NA	9.96303	7.7311	NA	5	6	18.1675	14.5763	1.59627	8.55375	5.72892
line_5290	MEL_012_3	21.139	16.6745	24.9225	15.6065	16.508	12.0233	16.9853	12.8553	1.76603	1.87306	1.6837	6.7543	8.96853	7.56558	4	4	4	19.7687	14.818	1.76386	7.95751	4
line_5291	MEL_012_4	23.194	24.9147	25.9262	18.4169	18.8933	16.1393	18.1142	14.7547	1.96169	1.82978	1.82393	8.32623	9.92139	8.07401	3.5	6	4	22.657	16.8063	1.84983	8.82585	4.5
line_5292	MEL_013_1a	NA	NA	27.2974	15.1014	NA	NA	19.654	13.3862	NA	1.75597	1.5483	NA	11.276	8.5013	NA	3.5	3.5	20.7479	16.1965	1.6567	9.38931	3.72892
line_5296	MEL_013_2c	22.573	NA	20.328	13.8869	19.2879	NA	16.456	13.5582	NA	1.53288	1.33603	NA	10.657	10.0498	NA	4	5	18.7584	15.7826	1.47558	9.76212	4.72892
line_5297	MEL_014_2	22.148	18.9782	26.2168	17.4672	17.9198	15.0978	20.2498	15.3792	1.5857	1.63022	1.47252	9.57116	12.5965	10.4596	6	6.5	5.5	21.0927	16.9618	1.57749	10.631	6
line_5298	MEL_014_4	NA	18.3873	25.9293	16.6919	NA	13.9855	18.9478	14.0592	1.67162	1.72844	1.636	8.3829	11.0028	8.571	8	6.5	5.5	20.7481	16.1559	1.67962	9.29394	6.66667
line_5300	MEL_014_7	20.722	17.2661	23.5607	14.6797	16.9433	13.5618	17.5718	13.4998	1.60553	1.68922	1.56286	8.44191	10.3468	8.60139	6.5	4	7.5	19.3359	15.4867	1.62719	9.13172	6
line_5301	MEL_014_8	20.5734	17.6765	23.7989	14.9019	17.2206	14.1326	18.596	13.517	1.57999	1.60321	1.48727	8.93061	11.6459	8.92202	10	6.5	8	19.4838	15.881	1.57221	9.73532	8.16667
line_5302	MEL_015_2	NA	18.5015	22.6494	13.6042	NA	14.0544	17.088	12.502	1.66161	1.66351	1.502	8.48113	10.1758	8.31506	4	5	4	19.1385	15.2731	1.61823	9.01203	4.33333
line_5303	MEL_015_3	NA	15.2398	21.3053	11.9207	NA	12.7526	17.6613	12.2989	1.48746	1.49188	1.28314	8.45012	11.7909	9.51202	6	4.5	4.5	17.5196	15.0275	1.45235	9.80818	5
line_5305	MEL_015_7	NA	16.6585	25.1864	16.4953	NA	12.9511	18.1095	13.729	1.61594	1.76544	1.62607	7.91854	10.2343	8.39414	6.5	3	4	20.0613	15.5751	1.67121	8.89036	4.5
line_5306	MEL_015_8	NA	17.0941	24.8265	15.9009	NA	12.9361	17.5862	13.3605	1.66642	1.79721	1.64051	7.6607	9.71877	8.11511	6	5	4.5	19.9277	15.336	1.69962	8.58908	5.16667
line_5309	MEL_016_4	NA	NA	22.6562	14.8753	NA	NA	17.5386	13.4899	NA	1.61064	1.53172	NA	10.8428	8.76502	NA	4.5	5	19.0608	15.4762	1.58934	9.32133	4.97892
line_5311	MEL_016_6	NA	NA	33.5512	15.4503	NA	NA	20.2067	12.7228	NA	2.15276	1.6839	NA	9.50609	7.3966	NA	4	4.5	23.0365	16.1569	1.87818	8.2363	4.47892
line_5315	MEL_017_4	NA	18.4854	24.7861	14.8469	NA	13.2015	17.158	11.8703	1.81088	1.84565	1.75367	7.28161	9.24395	6.67406	4	6	4.5	20.0042	14.9002	1.78954	7.93209	4.83333
line_5319	MEL_018_1	NA	15.9562	23.0109	13.2287	NA	12.2876	16.7217	11.8351	1.62726	1.73662	1.51268	7.4332	9.56323	7.57897	10	6.5	6.5	18.4797	14.5349	1.63276	8.32594	7.66667
line_5320	MEL_018_2	NA	19.5739	27.6774	17.756	NA	14.2182	19.3835	14.6941	1.74293	1.80839	1.61863	8.21193	10.7864	9.04092	6.5	6	5	21.7774	16.4995	1.71895	9.31756	5.83333
line_5321	MEL_019_1a	NA	15.29	25.936	14.4244	NA	12.3514	19.5851	13.392	1.5255	1.67139	1.44353	7.87343	11.8082	9.14525	NA	6	6	19.3689	15.7171	1.56338	9.54303	6.22892
line_5323	MEL_019_4	19.2871	15.3672	23.0552	13.5984	16.4998	13.2931	17.9869	12.8214	1.41655	1.6006	1.4384	9.27969	11.2246	8.87958	8	4	4.5	18.3286	15.2832	1.50907	9.7025	5.5
line_5324	MEL_019_5	NA	14.0684	21.443	13.1305	NA	11.363	16.7605	12.9969	1.52663	1.5879	1.37974	7.20921	10.4166	9.38675	8	6.5	6	17.5649	14.6077	1.52044	9.02364	6.83333
line_5325	MEL_019_6A	NA	NA	25.6227	15.5892	NA	NA	19.4725	14.0761	NA	1.64831	1.50785	NA	12.0166	9.28396	NA	8.5	7.25	20.3365	16.3785	1.59509	10.0003	8.10392
line_5327	MEL_020_1A	NA	NA	20.144	13.509	NA	NA	16.5039	12.5624	NA	1.51473	1.46174	NA	10.8017	8.38106	NA	4.5	6	17.7164	14.7737	1.52033	9.15086	5.47892
line_5330	MEL_020_3	23.6951	23.6134	NA	20.5745	19.8566	15.8347	NA	15.7273	1.91351	NA	1.80905	8.38728	NA	8.69225	9	5	5.5	23.4031	17.515	1.86074	9.19878	6.5
line_5332	MEL_020_5	23.2327	19.4011	25.5264	18.1966	18.7938	15.2774	19.6257	16.5662	1.61649	1.63385	1.4601	9.64757	12.1457	11.4189	6	5.5	4.5	21.4093	17.2991	1.58395	10.7985	5.33333
line_5334	MEL_020_7	24.3724	19.518	28.1253	17.2935	18.861	14.1763	19.3839	14.0136	1.76816	1.84744	1.67649	8.06275	10.6149	8.37798	8	4	4.5	22.0136	16.5003	1.75484	9.03597	5.5
line_5336	MEL_021_1	NA	19.8538	24.2713	15.8962	NA	14.437	18.3539	15.0898	1.74548	1.65963	1.41497	8.28934	11.0736	10.7515	4	6	4.5	20.494	16.39	1.61616	9.91165	4.83333
line_5337	MEL_021_2	NA	18.1313	24.0263	17.7001	NA	15.1793	18.369	15.4217	1.50455	1.64849	1.53048	10.3126	11.1884	10.0791	5	5	4	20.4519	16.6772	1.57604	10.3312	4.66667
line_5338	MEL_021_3	NA	18.2504	27.5017	18.0219	NA	12.5233	18.2192	14.6458	1.87495	1.95144	1.63101	6.65464	9.35931	8.93334	3.5	3.5	4.5	21.4599	15.7329	1.8034	8.43241	3.83333
line_5339	MEL_021_7	NA	17.4751	26.7086	16.069	NA	13.6522	18.4594	13.3114	1.61561	1.84555	1.72015	8.52016	9.98437	7.63328	6	5.5	6.5	20.5536	15.7421	1.72229	8.77322	6
line_5342	MEL_022_1c	21.4361	17.7286	26.1936	15.3616	18.1546	14.5023	19.6413	14.0238	1.53825	1.67936	1.49507	9.4022	11.7855	9.40807	6	6.5	6	20.2553	16.4768	1.58461	10.0494	6.16667
line_5344	MEL_022_2b	21.5796	16.9799	25.1588	13.5844	17.0197	13.0168	18.2681	12.3684	1.6572	1.74714	1.49214	7.82971	10.4534	8.03426	10	5.5	6	19.5558	15.2982	1.63861	8.82464	7.16667
line_5347	MEL_023_2	NA	NA	27.3762	16.8594	NA	NA	19.1236	13.8789	NA	1.82635	1.63662	NA	10.5405	8.3718	NA	5.5	5	21.3846	16.183	1.72272	9.04234	5.47892
line_5348	MEL_023_4	20.4178	19.2494	27.111	20.2246	15.6256	14.3093	18.8486	15.3857	1.70794	1.83829	1.80308	8.41312	10.3139	8.65663	5	5.5	6	21.5415	16.0276	1.77165	9.12988	5.5
line_5349	MEL_023_5	20.3609	17.9958	22.3338	14.883	16.6405	13.5981	16.8711	13.611	1.68116	1.66189	1.54669	8.05311	10.0665	8.75508	9	6.5	6	19.2018	15.3081	1.63663	8.98418	7.16667
line_5350	MEL_023_6	22.5057	19.8611	26.5854	15.4124	18.5632	14.5125	20.1664	14.1073	1.72696	1.65994	1.46577	8.51882	12.2803	9.53412	6	6	5.5	21.0015	16.6912	1.62574	9.97427	5.83333
line_5353	MEL_024_2	22.2432	18.0431	24.4081	16.2204	17.1066	13.1442	16.8555	12.942	1.73974	1.85135	1.7618	7.56152	9.01582	7.35958	5	4	4.5	20.2952	15.1678	1.7727	8.14316	4.5
line_5355	MEL_024_5	NA	20.6608	NA	NA	NA	13.9118	NA	NA	1.92313	NA	NA	7.37353	NA	NA	4	NA	NA	21.7651	15.9805	1.85715	8.54477	3.54215
line_5359	MEL_025_1b	NA	NA	19.4798	13.1589	NA	NA	15.4768	13.2101	NA	1.53482	1.39032	NA	9.74129	9.39033	NA	6.5	4.5	17.3649	14.6378	1.49898	9.13033	5.72892
line_5360	MEL_025_1cA	20.6487	17.0451	21.7625	14.2895	16.487	13.5633	16.857	13.1581	1.5718	1.62365	1.48827	8.59972	10.3007	8.82442	9	7.5	6.5	18.8277	15.1714	1.57611	9.22756	7.66667
line_5362	MEL_025_1d	20.8784	15.2223	20.647	NA	16.8055	12.2234	15.9292	NA	1.52852	1.62444	NA	7.75642	9.68528	NA	7	6	NA	18.2582	14.6847	1.56736	8.61592	6.37661
line_5363	MEL_025_1e	19.5124	17.059	21.7632	15.824	15.935	13.2285	16.5244	14.3287	1.61429	1.65105	1.55732	8.11474	9.91444	9.23474	8	9	7	18.9122	15.1612	1.61692	9.09561	8
line_5364	MEL_025_1f	18.5601	15.2434	20.6266	11.1608	15.3129	12.5754	17.0871	10.9616	1.4829	1.49436	1.3633	8.39439	11.3715	7.72191	6	4.5	6	17.1583	14.31	1.47529	9.15971	5.5
line_5365	MEL_026_1b	NA	19.8568	27.7162	NA	NA	14.6426	19.2067	NA	1.71238	1.84009	NA	8.55627	10.4703	NA	9	8.5	NA	21.8817	16.5507	1.73357	9.25163	8.62661
line_5371	MEL_027_1e	19.4263	13.8063	17.8563	11.2922	16.9909	12.5175	15.8785	11.5123	1.3602	NA	1.32237	9.10542	11.5644	8.45799	5.5	6	6	16.5012	14.5108	1.42809	9.62918	5.83333
line_5374	MEL_028_1c	21.3359	17.9787	27.4927	20.9067	18.3915	14.6205	19.2456	15.9948	1.55251	1.817	1.81633	9.54752	10.654	8.79657	NA	6	4.5	21.6871	16.8796	1.72362	9.59205	5.47892
line_5377	MEL_029_1c	22.2691	21.1491	26.2748	18.2079	18.1582	15.2288	19.1081	14.4255	1.78089	1.74002	1.70365	8.6078	11.0262	8.44794	5	5	6	21.7253	16.6017	1.735	9.32978	5.33333
line_5379	MEL_029_2b	20.2997	16.4067	25.0987	14.0646	16.062	12.6076	17.4529	11.7894	1.64172	1.83718	1.63604	7.59318	9.44413	7.0562	9.5	8.5	7.5	19.2625	14.7221	1.70279	8.18799	8.5
line_5382	MEL_030_1b	20.6454	18.1289	23.6641	NA	16.004	13.3782	16.807	NA	1.72758	1.80288	NA	7.64384	9.2391	NA	5	4.5	NA	19.723	15.0093	1.72441	8.3918	4.62661
line_5384	MEL_030_2a	21.9589	14.8897	25.3743	15.0904	17.8064	11.9174	18.6372	13.4068	1.54099	1.71967	1.55887	7.5776	10.8154	8.4762	7	6	6.5	19.558	15.5266	1.616	8.9826	6.5
line_5389	MEL_031_1c	NA	19.0719	26.4889	15.5202	NA	14.8973	18.5655	14.1888	1.63582	1.81872	1.53795	9.19772	10.2444	9.19573	5.5	5.5	6.5	20.7668	16.3296	1.66682	9.48891	5.83333
line_5392	MEL_031_2c	NA	16.4031	25.5034	17.2032	NA	13.1912	19.4983	14.7426	1.53956	1.64266	1.619	8.48221	11.9837	9.091	9	6	7.5	20.2594	16.2718	1.61062	9.75202	7.5
line_5393	MEL_032_1	22.0563	20.4743	23.1608	17.9664	18.6698	15.3192	17.5367	14.6086	1.69868	1.65592	1.64868	9.09402	10.5232	8.80801	10	9	7	20.8567	16.4376	1.66999	9.42805	8.66667
line_5395	MEL_032_5	NA	15.0042	25.3921	NA	NA	11.6909	17.6618	NA	1.60511	1.82596	NA	7.09585	9.6279	NA	10	7.5	NA	19.3941	14.9406	1.68306	8.32794	8.62661
line_5396	MEL_032_6	NA	19.3839	27.2238	17.603	NA	13.9413	18.2735	13.8753	1.76177	1.90733	1.78519	7.88936	9.61842	7.90577	5.5	4	5	21.5723	15.9179	1.80249	8.56589	4.83333
line_5398	MEL_032_8	NA	17.9983	23.4634	NA	NA	13.124	17.0667	NA	1.74391	1.74469	NA	7.46311	9.70283	NA	3	4	NA	19.7634	15.2407	1.707	8.50531	3.37661
line_5399	MEL_033_1A	NA	17.2234	22.032	12.8424	NA	13.7439	17.3102	12.7686	1.57954	1.5877	1.34254	8.76299	10.8091	9.37391	NA	5.5	4	18.4545	15.3201	1.525	9.57715	4.97892
line_5401	MEL_033_2	23.603	20.529	26.193	20.6501	18.8964	14.8838	18.3197	15.4906	1.75777	1.82864	1.7891	8.53977	10.0278	8.65558	9.5	6	7	22.3547	16.7415	1.77935	9.08394	7.5
line_5403	MEL_033_4	NA	18.0226	28.1129	15.1854	NA	12.8524	18.6723	12.6541	1.78708	1.92561	1.66856	7.10246	9.68904	7.44262	7.5	5	5	20.8285	15.414	1.78103	8.22825	5.83333
line_5404	MEL_033_5	23.3577	19.8842	27.3181	17.6558	18.3746	13.7968	18.8602	14.712	1.84854	1.85362	1.6691	7.50446	10.1976	8.73985	3.5	3	3.5	21.7898	16.3561	1.7781	8.86029	3.33333
line_5406	MEL_033_7	NA	19.9813	25.9547	16.7541	NA	14.9505	19.2639	13.9941	1.69935	1.7034	1.59166	8.88245	11.4027	8.78445	6	6	7	21.1809	16.4764	1.66738	9.61253	6.33333
line_5408	MEL_034_4	25.6889	19.2431	26.6275	17.9007	17.7371	13.7647	18.1387	13.9623	1.78503	1.88398	1.77373	7.71257	9.66153	7.867	2	3	3	22.0446	15.9094	1.7991	8.51652	2.66667
line_5409	MEL_034_5	NA	20.7329	22.322	15.018	NA	15.6235	17.2131	13.5335	1.6694	1.63053	1.53891	9.45976	10.5167	8.66965	10	7	7	19.9924	15.9918	1.62168	9.49128	8
line_5410	MEL_034_6	NA	18.301	23.968	16.4779	NA	13.5956	17.6418	13.2765	1.71161	1.71433	1.71861	7.90472	10.2582	7.67196	6	6	6.5	20.1659	15.5024	1.71149	8.6865	6.16667
line_5411	MEL_034_7	20.1485	15.7773	24.475	18.0504	15.6298	12.3886	18.3307	14.1375	1.60351	1.68396	1.74284	7.64684	10.9167	8.09773	5	4.5	4.5	19.7909	15.2593	1.67793	8.92307	4.66667
line_5412	MEL_035_1	NA	17.4642	23.0277	16.7539	NA	14.6304	18.4502	16.1966	1.47192	1.55581	1.38843	10.0169	11.8976	11.692	NA	8	6.75	19.7796	16.7582	1.49749	10.9113	7.60392
line_5413	MEL_035_2	NA	16.3633	23.0887	15.1639	NA	13.1123	18.4248	14.2269	1.55711	1.55221	1.48695	8.3481	11.8954	9.45708	10	6.5	6.5	19.1026	15.8319	1.55041	9.79316	7.66667
line_5414	MEL_035_3	19.3043	13.9679	20.4982	12.3524	16.0489	11.675	15.9593	12.0047	1.44514	1.57779	1.42096	7.85932	9.82353	8.18277	8	6	5.5	17.2672	14.2581	1.50564	8.6953	6.5
line_5416	MEL_035_8	NA	17.0728	20.3994	14.7623	NA	13.46	16.023	13.0459	1.58553	1.58197	1.56605	8.39268	9.99354	8.20022	3	4	4.5	18.4897	14.979	1.59074	8.90166	3.83333
line_5417	MEL_036_1b	NA	18.8901	25.0734	18.3237	NA	14.1242	18.6077	14.9913	1.69104	1.70498	1.70021	8.3241	10.9278	8.84536	10	7.5	7	21.0772	16.3485	1.6973	9.33416	8.16667
line_5418	MEL_036_3	24.5975	21.4992	26.7388	19.0455	19.3524	15.4187	19.1704	15.6235	1.77351	1.7576	1.63465	8.727	10.9564	9.58036	6	5.5	5	22.5401	17.1534	1.71772	9.6681	5.5
line_5420	MEL_036_8	22.3352	21.7924	26.0728	NA	18.0361	14.6302	17.4544	NA	1.89165	1.91815	NA	7.72545	9.0842	NA	6.5	6	NA	21.7209	16.0458	1.84062	8.3624	6.12661
line_5421	MEL_037_1a	NA	13.8706	23.3159	13.0278	NA	12.0435	18.4541	12.6976	1.42626	1.58082	1.32176	8.37459	11.6859	9.39209	5	5	4.5	17.9697	15.1547	1.47184	9.72215	4.83333
line_5424	MEL_037_2a	23.5431	19.1559	27.6943	21.2874	18.2785	14.1315	19.5537	16.0841	1.72106	1.80854	1.78322	8.21352	10.9814	9.04831	10	8	8	22.4991	16.8369	1.76093	9.37595	8.66667
line_5426	MEL_038_1a	NA	20.4537	29.047	18.4667	NA	15.7929	20.0859	16.039	1.65001	1.83701	1.59836	9.67313	11.0586	10.2255	9	5.5	7	22.5393	17.4544	1.69411	10.1529	7.16667
line_5429	MEL_038_2b	22.9352	18.9791	27.6791	15.6253	18.5139	14.7525	20.5791	14.265	1.63423	1.69916	1.49086	9.07403	12.265	9.47372	10	8	7.5	21.1763	16.85	1.61739	10.1115	8.5
line_5434	MEL_039_1e	21.663	17.2054	22.7264	13.8784	16.5473	13.475	17.7756	12.8184	1.61172	1.60119	1.50155	8.32967	11.0988	8.43561	9	5.5	5.5	19.1813	15.2863	1.58513	9.26742	6.66667
line_5436	MEL_040_1c	NA	21.7664	27.5344	21.5447	NA	16.3967	20.5604	17.1116	1.68782	1.68802	1.56084	9.85635	12.3399	10.6181	6	6	6	23.2802	18.0215	1.65042	10.6845	6
line_5438	MEL_040_2c	21.5058	22.3818	31.4149	20.5885	17.584	14.9418	19.8891	15.4694	1.92312	2.02988	1.84094	7.86638	9.873	8.46807	4.5	4.5	4	23.361	16.8028	1.90228	8.79316	4.33333
line_5440	MEL_041_1c	NA	20.4393	29.7097	18.3599	NA	14.9417	20.8458	15.732	1.72963	1.80743	1.67628	8.68541	11.7298	9.39186	9	8.5	8	22.6787	17.3494	1.7317	9.82364	8.5
line_5443	MEL_041_2c	23.0792	19.8727	29.4619	17.916	19.1576	14.9952	20.5163	15.5356	1.66785	1.82812	1.6155	9.07314	11.3675	9.69892	10.5	4.5	8	22.2226	17.2869	1.70177	9.91883	7.66667
line_5445	MEL_042_1b	NA	20.1172	25.4052	17.6089	NA	15.8223	19.6379	15.9639	1.61815	1.62283	1.49987	9.99816	12.2838	10.7723	8	7.5	7	21.2945	17.3243	1.59289	10.7532	7.5
line_5449	MEL_043_1	NA	23.0555	24.7435	21.0046	NA	16.5956	17.9069	17.2788	1.77066	1.75239	1.65495	9.52043	10.1565	10.4936	9.5	10	9.75	22.7546	17.4184	1.72132	9.92769	9.75
line_5450	MEL_043_2	21.6895	18.7483	26.0297	14.757	17.5936	14.3208	19.3422	13.3344	1.65758	1.70073	1.47635	8.70668	11.4844	8.93231	8	6.5	6.5	20.3586	16.1156	1.62045	9.62791	7
line_5452	MEL_043_4	20.0513	15.8241	25.3117	13.7253	16.5165	12.2582	17.0142	11.9645	1.6246	1.91637	1.59745	7.45855	8.86708	7.36431	10	8	8.75	19.0665	14.689	1.70969	8.07246	8.91667
line_5453	MEL_043_5	20.7508	17.1246	25.443	13.4575	16.5838	12.8428	17.5247	11.4987	1.69438	1.85194	1.61965	7.50344	9.46441	6.91445	5	6	7	19.448	14.8343	1.71778	8.12753	6
line_5454	MEL_043_6	18.7225	14.7686	19.9394	12.83	15.276	12.3072	15.567	11.4925	1.49284	1.5967	1.55582	8.13497	9.546	7.26577	8.5	7.5	7	17.2954	14.04	1.56483	8.43225	7.66667
line_5455	MEL_043_7	21.3393	16.8135	24.4231	14.1398	16.6022	12.8602	18.1961	12.2326	1.64604	1.69853	1.57198	7.81947	10.7196	7.63902	9	8	7	19.4357	15.135	1.64451	8.78477	8
line_5456	MEL_044a_1	21.1328	20.1123	27.0438	16.1952	16.6862	14.2871	18.6603	13.1334	1.80308	1.8544	1.70793	7.96358	10.0984	7.64553	10	6	6.5	21.0259	15.7351	1.77638	8.65006	7.5
line_5457	MEL_044a_2	NA	23.3902	29.5796	20.7967	NA	17.3936	21.4697	17.3549	1.72458	1.73557	1.65343	10.3299	12.7855	10.5971	6.5	4.5	4.5	24.032	18.5882	1.70239	10.9417	5.16667
line_5459	MEL_044a_4	24.5712	19.4129	30.4845	16.4288	18.7665	13.8175	20.1726	13.5025	1.7838	1.92777	1.68885	7.68957	10.5726	7.95003	6	5.5	7.5	22.3388	16.4637	1.78666	8.79451	6.33333
line_5461	MEL_044b_1b	NA	20.6915	25.1722	17.6361	NA	15.9393	19.2177	15.0327	1.63689	1.64025	1.62702	9.93002	11.7808	9.21546	10	7	7.5	21.3893	16.9988	1.64087	10.1441	8.16667
line_5467	MEL_046_1	20.9613	18.1676	28.3232	15.812	17.4697	13.702	19.2245	13.4756	1.67867	1.87763	1.62095	8.15863	10.3229	8.34611	6	4.5	4	20.7762	15.9656	1.7211	8.97072	4.83333
line_5468	MEL_046_2	20.344	17.3695	24.3272	14.4273	17.9288	14.2118	19.1004	14.1128	1.5394	1.58703	1.43096	9.28661	12.1069	9.82427	5	5	5.5	19.385	16.2748	1.53899	10.2275	5.16667
line_5471	MEL_047a_1	NA	17.4518	24.2365	16.6187	NA	13.5559	18.2996	14.3941	1.61621	1.66045	1.62717	8.32833	11.0348	8.88295	7	6	6	20.0527	15.96	1.64077	9.37677	6.33333
line_5473	MEL_047a_3	21.766	20.6635	23.5674	16.8815	18.3843	15.5957	18.4675	14.712	1.68199	1.5973	1.6004	9.37267	11.5834	9.25825	9	5.5	6	20.6972	16.6515	1.63368	9.94022	6.83333
line_5474	MEL_047b_1a	NA	20.178	22.9072	18.8257	NA	14.754	18.0021	15.0217	1.74695	1.58566	1.77567	8.56651	11.3586	8.52765	NA	4	4	20.9804	16.3629	1.70084	9.43595	4.22892
line_5476	MEL_048_1a	22.7013	18.6395	26.0432	14.3392	18.5087	14.2236	19.7434	13.6042	1.66525	1.65861	1.44372	8.70594	12.0369	9.33683	10	7.5	7	20.4607	16.4263	1.60074	9.90168	8.16667
line_5477	MEL_048_1c	NA	18.3297	21.7041	14.5639	NA	13.2134	16.0844	12.8342	1.75958	1.70081	1.57278	7.45893	9.31808	7.99551	6	4.5	6.5	19.098	14.8744	1.67877	8.38238	5.66667
line_5479	MEL_048_2bA	20.9041	NA	22.0296	15.5029	17.349	NA	16.7931	14.0316	NA	1.64706	1.54585	NA	10.098	9.0453	6	6.5	6.5	19.1828	15.4851	1.61038	9.13502	6.33333
line_5484	MEL_049_4	22.8595	18.1556	21.384	18.064	18.3287	13.7401	17.4084	15.025	1.67388	1.52187	1.64863	8.22144	11.4207	9.1791	9	6	6	20.2028	16.0971	1.6233	9.54143	7
line_5485	MEL_049_5	20.4148	18.1598	30.5335	14.3163	17.1095	13.7822	20.8575	13.0298	1.67659	1.87148	1.51455	8.20006	11.3068	8.45993	8	5	5.5	20.809	16.1548	1.68742	9.29683	6.16667
line_5487	MEL_050_1	21.0957	15.5298	23.1053	17.8669	17.4604	12.8318	16.9886	15.2892	1.50667	1.72228	1.64584	8.49561	9.81826	9.31604	8	8	6	19.6162	15.694	1.63224	9.20038	7.33333
line_5489	MEL_050_5	20.5603	20.1009	23.6205	16.9483	16.5274	14.9743	17.9148	14.2417	1.71711	1.64044	1.62433	8.84402	10.8449	8.71612	10	6	6	20.3598	15.921	1.6637	9.42228	7.33333
line_5490	MEL_050_6	23.3427	18.1994	23.8357	15.5202	18.653	14.2145	17.9005	13.7286	1.62639	1.67084	1.56143	8.74451	10.706	8.82986	8	8	8	20.2918	16.0959	1.6275	9.38659	8
line_5496	MEL_051_1d	22.5065	20.3923	23.7483	17.5756	17.5825	14.1812	16.6794	14.6098	1.82236	1.81857	1.74454	7.79086	9.14631	8.37156	10	8.5	8	20.9724	15.7947	1.78227	8.53588	8.83333
line_5498	MEL_052_1	NA	17.6244	24.1665	16.5077	NA	13.9247	19.6131	14.5869	1.58062	1.53898	1.49793	8.76782	12.9231	9.65562	6	4.5	5.5	20.0506	16.4544	1.55666	10.2643	5.33333
line_5500	MEL_052_3	23.0001	NA	24.9678	NA	18.1919	NA	19.0161	NA	NA	1.65613	NA	NA	11.5842	NA	NA	5	NA	20.8022	16.4194	1.61553	9.87614	5.21107
line_5502	MEL_052_5	20.2136	16.7568	26.032	16.8276	17.5671	13.7595	19.8899	15.7131	1.52983	1.63766	1.45188	9.03247	12.3823	10.9231	NA	5.5	4.5	20.0732	16.6036	1.5572	10.5481	5.22892
line_5503	MEL_052_7A	NA	17.6616	23.3177	12.2109	NA	14.7143	17.1098	11.4624	1.50866	1.71879	1.43998	9.82118	9.88454	7.8322	9.5	6	5.25	18.7357	15.1787	1.57132	9.17404	6.91667
line_5505	MEL_052_8A	NA	NA	24.2054	14.3274	NA	NA	18.287	12.9774	NA	1.67224	1.51348	NA	10.9469	8.44035	NA	5	5	19.4079	15.5607	1.60739	9.23288	5.22892
line_5507	MEL_053_1aA	NA	19.0746	23.3761	14.6954	NA	14.3986	16.8598	12.6043	1.68068	1.76446	1.63333	8.57797	9.49185	7.62864	8	8	7	19.7539	15.3307	1.69208	8.64745	7.66667
line_5511	MEL_053_2aB	NA	NA	25.2009	14.8207	NA	NA	18.6391	13.3195	NA	1.70273	1.54123	NA	10.9607	8.49713	NA	4	4.5	19.9239	15.8093	1.63161	9.26116	4.47892
line_5516	MEL_054_2	23.9362	23.3217	27.0717	17.4765	18.3333	15.835	19.517	14.8776	1.89973	1.75644	1.63129	8.50733	11.2061	9.14598	4	2.5	3	22.5248	16.9443	1.75348	9.55235	3.16667
line_5517	MEL_054_3A	NA	NA	27.4409	NA	NA	NA	17.9923	NA	NA	1.95992	NA	NA	9.13271	NA	NA	5	NA	21.6752	15.7719	1.83195	8.23431	5.21107
line_5519	MEL_054_7	20.3483	17.7337	21.2836	16.6247	16.4982	13.1616	15.3817	13.4789	1.70098	1.75324	1.72003	7.67496	8.56317	7.75229	4	6	4	19.2872	14.8491	1.72022	8.15848	4.66667
line_5520	MEL_054_8	23.8521	16.5293	23.9917	15.6375	17.7593	12.6017	16.5496	13.0327	1.63056	1.84728	1.71753	7.59011	8.87506	7.48343	5	6	4.5	20.1101	15.1459	1.72642	8.14651	5.16667
line_5521	MEL_055_1aA	NA	NA	23.9634	16.3092	NA	NA	18.1988	14.0098	NA	1.65498	1.58128	NA	10.9756	8.79055	NA	5.5	5.5	20.0109	15.8988	1.62841	9.38485	5.72892
line_5526	MEL_055_2b	NA	NA	25.702	18.2041	NA	NA	18.4574	14.911	NA	1.76733	1.63232	NA	10.4881	9.21802	NA	6	5	21.2704	16.314	1.69638	9.36077	5.72892
line_5527	MEL_056_1	23.6561	17.942	30.6288	14.4511	18.4751	13.7012	20.181	13.2196	1.6532	1.94239	1.53827	8.25339	10.5071	8.56834	8	6	6	21.475	16.3213	1.70835	9.11417	6.66667
line_5529	MEL_056_4	22.1165	20.9959	28.8461	17.6417	17.3515	14.24	18.5179	13.9649	1.89571	1.99541	1.7307	7.52339	9.29721	8.09151	4	4	4	22.0732	16.0078	1.85171	8.42234	4
line_5530	MEL_056_5	NA	NA	27.2866	15.7318	NA	NA	19.6903	14.456	NA	1.74968	1.49446	NA	11.3498	9.67497	NA	4	4	20.9627	16.5926	1.63169	9.88969	4.22892
line_5531	MEL_056_6	NA	18.5296	25.9616	18.1148	NA	13.5806	18.9979	14.9472	1.72861	1.73103	1.65715	7.88106	11.042	9.10801	4	4.5	4.5	21.1593	16.2964	1.70333	9.31523	4.33333
line_5533	MEL_057_1a	NA	20.1957	26.3253	20.1361	NA	14.344	18.2847	15.2848	1.80382	1.83998	1.8304	8.00436	9.94396	8.34707	9	5	6.5	22.202	16.3987	1.80834	8.81834	6.83333
line_5537	MEL_057_3	NA	17.5629	24.9242	16.4809	NA	14.2534	19.14	15.0817	1.54806	1.63191	1.4743	9.32405	11.8625	10.1797	8	5	5.5	20.2229	16.5467	1.56745	10.27	6.16667
line_5538	MEL_058_1	21.6099	17.093	24.9599	15.097	17.5732	12.9765	17.4631	12.7201	1.67081	1.82052	1.62326	7.74578	9.53819	7.76468	6	6.5	5	19.8541	15.3107	1.70269	8.46142	5.83333
line_5539	MEL_058_2	NA	17.8154	25.9863	13.7705	NA	13.8521	19.0612	12.3877	1.60995	1.72508	1.53566	8.52707	11.1358	7.97612	4.5	5.5	4.5	19.8636	15.7099	1.63103	9.20298	4.83333
line_5540	MEL_058_3	23.2028	14.9004	22.3451	13.9695	17.7001	11.9508	17.1168	13.1566	1.55991	1.64243	1.49916	7.57951	10.3742	8.72186	3	4	4	18.9652	15.1419	1.58133	8.92716	3.66667
line_5541	MEL_058_4	21.01	20.1769	30.5887	19.2897	17.7934	15.4485	20.2621	15.8156	1.65566	1.92014	1.75808	9.46225	10.7208	9.04731	6	5.5	7.5	22.3731	17.1022	1.76712	9.65856	6.33333
line_5543	MEL_058_7	22.5329	17.7969	33.043	17.4	19.2951	13.9773	22.0755	14.9057	1.60371	1.90431	1.70229	8.83005	11.8213	8.79084	9	6.5	8	22.3133	17.2971	1.73081	9.71919	7.83333
line_5544	MEL_059_1a	NA	18.013	24.5034	13.3225	NA	13.4228	17.5631	12.119	1.69714	1.76981	1.52193	7.86981	9.88113	7.77415	5	4	5.5	19.4174	15.1309	1.66576	8.59782	4.83333
line_5545	MEL_059_1b	21.1511	15.4277	23.9923	12.7075	16.751	12.6039	18.5793	12.6617	1.52866	1.61042	1.36236	8.2521	11.5232	9.20352	NA	4.5	5	18.7321	15.2821	1.52255	9.58654	4.97892
line_5546	MEL_059_1c	NA	14.9457	22.3489	12.3952	NA	12.5978	17.7741	12.3283	1.45383	1.56342	1.44605	8.61407	11.3562	8.53517	4.5	5	5.25	17.8347	15.0242	1.51135	9.45102	4.91667
line_5547	MEL_059_1d	21.4884	16.765	23.9295	15.4812	17.0646	13.279	17.77	13.0886	1.56824	1.7012	1.6566	8.35484	10.4765	7.84746	5	4.5	4.5	19.6298	15.4086	1.6473	8.9281	4.66667
line_5548	MEL_059_1e	25.1424	19.4658	26.454	16.0646	19.0509	14.477	19.1241	13.8064	1.70427	1.74981	1.6611	8.5068	10.9494	8.26344	5.5	5	5	21.5669	16.5053	1.70286	9.22605	5.16667
line_5549	MEL_059_1f	NA	16.7158	23.7517	15.1749	NA	12.9582	16.9391	12.8157	1.63144	1.80014	1.63889	7.92457	9.21473	7.70084	6	5.5	6	19.3669	15.0276	1.68973	8.40174	5.83333
line_5550	MEL_060_1a	22.0276	17.1023	23.2651	15.2024	17.5906	12.9465	17.5176	13.157	1.65366	1.67318	1.56247	7.75829	10.4031	8.31318	5.5	4.5	5	19.6162	15.4106	1.63651	8.86962	5
line_5551	MEL_060_1b	NA	17.3624	23.6123	14.2569	NA	13.0937	16.8435	12.4029	1.67006	1.78817	1.60391	7.78926	9.37771	7.60365	5.5	5.5	6.5	19.2611	14.9292	1.68728	8.38184	5.83333
line_5553	MEL_060_2bA	NA	19.1249	25.7768	16.9374	NA	14.2778	17.9017	13.6549	1.70825	1.83497	1.68778	8.40689	9.74803	8.00783	7	5	5	20.9619	15.8505	1.73689	8.78036	5.66667
line_5555	MEL_060_3	NA	22.5247	30.7777	19.4754	NA	15.1439	20.2319	14.5162	1.90905	1.95069	1.85452	7.99704	10.5147	7.80764	6	4	5	23.7775	16.9203	1.87887	8.82521	5
line_5556	MEL_060_4	NA	18.5097	23.6467	11.7742	NA	13.3128	17.0753	11.5736	1.77691	1.76078	1.40705	7.50716	9.65992	8.049	7.5	7.5	6.5	18.9262	14.8295	1.65279	8.50935	7.16667
line_5557	MEL_061_1	24.295	19.1878	34.2922	17.3433	18.2606	13.5197	21.2115	14.3064	1.81994	2.07466	1.69644	7.4411	10.3252	8.35061	5.5	4	5	23.2028	16.6805	1.84267	8.76723	4.83333
line_5558	MEL_061_2	19.4222	14.9927	21.1029	12.3599	16.7516	11.7849	16.0626	11.5384	1.5738	1.64687	1.44543	7.35371	9.62638	7.69008	8.5	6	8	17.6264	14.3519	1.57093	8.35308	7.5
line_5559	MEL_061_4A	18.8532	14.857	22.9023	16.534	15.3999	11.2937	16.6464	13.0626	1.64315	1.73988	1.74056	6.71149	9.42012	7.45329	4.5	4	4.5	18.705	14.4072	1.70533	8.04239	4.33333
line_5561	MEL_061_7	20.0234	18.3068	27.9239	16.9411	16.8298	14.1347	20.1731	14.3082	1.62772	1.74695	1.6202	8.69659	11.7002	8.78466	5	5.5	5.5	20.7621	16.294	1.66751	9.64455	5.33333
line_5562	MEL_062_1a	NA	17.5241	26.5816	17.6	NA	13.905	19.4577	15.4728	1.59737	1.72317	1.58259	8.78306	11.3902	9.77647	2	4	4	20.9276	16.6417	1.64056	9.86448	3.33333
line_5564	MEL_062_2	22.3708	19.6213	27.3117	17.2604	18.1047	14.1831	19.3129	14.4253	1.76909	1.79798	1.66773	8.05238	10.915	8.62898	5	5.5	5.5	21.4517	16.415	1.73801	9.19077	5.33333
line_5565	MEL_062_3	22.1118	19.1822	27.9019	20.5549	19.1093	14.6732	21.2113	17.1244	1.65495	1.65889	1.61572	8.92714	13.0285	10.6267	7	6	6	22.104	17.6861	1.64833	10.6181	6.33333
line_5568	MEL_063a_1	NA	19.0156	24.4631	14.5895	NA	13.8495	17.6894	12.7551	1.76187	1.75851	1.55575	7.92533	10.0086	8.02723	4	4	4.5	19.9913	15.4444	1.69139	8.72265	4.16667
line_5569	MEL_063a_2	NA	16.0665	24.3289	15.7954	NA	12.625	18.047	13.8939	1.56626	1.70117	1.55287	7.84915	10.6123	8.96733	10	7.5	4.5	19.508	15.5161	1.61623	9.1428	7.33333
line_5570	MEL_063b_1	21.3959	20.3669	23.4	17.1471	16.5669	13.6782	16.6358	13.4106	1.91794	1.78875	1.77716	7.13504	9.18003	7.49808	3.5	4	4	20.5808	15.2186	1.81118	8.10773	3.83333
line_5571	MEL_064_1a	NA	19.2644	23.257	18.5965	NA	14.0751	17.7993	14.424	1.75781	1.63619	1.80508	8.0158	10.834	8.05765	3	4	4.5	20.7762	15.9729	1.72751	8.99356	3.83333
line_5572	MEL_064_1b	NA	24.3318	30.9824	22.1627	NA	15.4499	19.726	15.2847	2.00851	2.01295	2.06974	7.80827	9.89534	7.52711	4	5.5	5	24.9871	17.0702	1.98961	8.51355	4.83333
line_5573	MEL_064_1c	23.9068	23.4409	29.5703	25.0026	19.2374	15.6684	19.9435	17.3983	1.89685	1.8964	2.02436	8.3406	10.6334	8.7394	5	5	4	24.5953	17.7131	1.90923	9.22428	4.66667
line_5574	MEL_064_1d	NA	19.6891	25.6039	17.9472	NA	14.4341	18.3823	14.2631	1.75079	1.7639	1.77984	8.32596	10.436	8.06383	5	6	6	21.3225	16.1788	1.75556	8.97017	5.66667
line_5575	MEL_064_1e	NA	NA	27.4888	18.6755	NA	NA	19.2625	14.76	NA	1.80854	1.80233	NA	10.7032	8.23176	NA	5	5	22.0531	16.5483	1.78425	9.05146	5.22892
line_5576	MEL_064_1f	24.9091	17.3274	24.3358	16.8334	19.6691	13.3919	18.3518	14.1907	1.62035	1.66404	1.68228	8.26122	11.088	8.37994	5	4.5	5	20.8052	16.3269	1.65923	9.2288	4.83333
line_5578	MEL_065_1c	22.5448	20.5527	28.6916	18.094	17.2375	13.8636	18.8336	13.8186	1.89887	1.96232	1.82766	7.30659	9.6377	7.56955	3.5	4	4.5	22.1311	15.9409	1.8714	8.30832	4
line_5579	MEL_065_2b	NA	22.9404	30.9146	16.9428	NA	16.0271	20.5657	14.0273	1.83345	1.92042	1.7169	8.86317	10.8603	8.15423	5	5	5.5	23.2679	17.1123	1.80733	9.2713	5.16667
line_5582	MEL_066_1b	NA	19.5633	26.2195	17.8815	NA	13.6666	18.1026	14.2572	1.83672	1.844	1.74887	7.41572	9.85455	8.20162	6.5	4	5	21.4317	15.9011	1.79524	8.58259	5.16667
line_5588	MEL_070_1c	19.7437	18.7712	22.4794	14.3212	16.3115	15.1373	17.643	13.4973	1.56671	1.58962	1.4785	9.71862	11.0409	8.98611	8	6	6	19.149	15.698	1.56174	9.80605	6.66667
line_5592	MEL_071_1a	20.9197	17.1805	28.068	16.9425	18.4468	13.3287	19.9602	14.1436	1.6338	1.78026	1.69625	8.13013	11.3422	8.27664	5	4.5	4.5	20.7448	16.3844	1.70143	9.23447	4.66667
line_5593	MEL_071_1b	NA	21.7154	31.1995	20.0315	NA	16.066	21.4993	17.4177	1.73052	1.84659	1.59036	9.44763	11.8562	11.1074	NA	9.5	7.5	23.8209	18.2625	1.71823	10.5691	8.72892
line_5594	MEL_071_1c	NA	23.7612	30.2273	19.6728	NA	17.4238	21.8412	16.7804	1.72265	1.75868	1.58456	10.2577	12.6994	10.5758	10	8.5	6.5	24.0049	18.5427	1.68838	10.8903	8.33333
line_5595	MEL_071_1d	NA	20.2147	27.18	15.6974	NA	15.774	20.5049	15.2268	1.62688	1.66972	1.38611	9.91345	12.4542	10.9838	NA	11	10	21.2844	17.3458	1.57581	10.8383	10.7289
line_5596	MEL_071_1e	NA	16.8547	23.7625	16.5858	NA	13.6341	18.3632	15.6238	1.5618	1.62166	1.45386	8.7916	11.3735	10.7951	NA	6	5	19.7686	16.3216	1.56247	10.1538	5.72892
line_5597	MEL_071_1f	NA	19.7462	23.4787	16.6924	NA	15.083	18.5247	16.1413	1.64885	1.58974	1.45718	9.24512	11.7227	11.0772	4	7.5	5	20.4672	16.8826	1.57964	10.4643	5.5
line_5598	MEL_072_1a	20.2256	NA	22.0823	NA	17.2509	NA	17.9378	NA	NA	1.53673	NA	NA	11.742	NA	NA	8	NA	18.8403	15.6964	1.53048	9.98179	8.21107
line_5599	MEL_072_1b	NA	NA	26.7417	16.5612	NA	NA	19.6607	13.9469	NA	1.72342	1.65096	NA	11.4999	8.40263	NA	5	5.5	21.0613	16.3997	1.68587	9.43956	5.47892
line_5600	MEL_072_1c	NA	18.9139	26.5214	NA	NA	14.2157	18.6894	NA	1.68675	1.80499	NA	8.51052	10.3917	NA	NA	6.5	NA	21.1407	16.2126	1.7083	9.20175	6.71107
line_5601	MEL_072_1d	19.7462	18.2834	27.5691	16.5017	15.8251	12.8348	18.0767	13.5123	1.82563	1.94364	1.70696	7.02864	9.33368	7.88425	9	6	7.5	20.538	15.2097	1.80894	8.23181	7.5
line_5602	MEL_072_1e	21.1941	18.9178	26.2187	17.7563	18.0349	14.2775	18.9259	15.2215	1.67715	1.76117	1.65638	8.51554	10.7829	9.26165	5	7.5	6.5	20.9446	16.5056	1.69685	9.46666	6.33333
line_5603	MEL_072_1f	NA	20.8145	28.785	NA	NA	14.8773	19.2176	NA	1.79098	1.91379	NA	8.32755	10.1292	NA	8	9.5	NA	22.5842	16.6386	1.79692	9.02305	8.62661
line_5605	MEL_073_2	19.7576	14.108	21.0298	13.0009	16.5343	11.8653	16.4836	12.7862	1.45423	1.59237	1.40931	8.02515	10.2565	8.96663	6	5	5	17.6302	14.6715	1.50917	9.09113	5.33333
line_5607	MEL_073_3A	18.4688	16.2757	21.7246	13.4881	16.2632	13.0838	16.965	12.8124	1.55522	1.58966	1.50794	8.42756	10.5807	8.43229	5.5	4.5	5	18.0521	14.9751	1.56702	9.14616	5
line_5612	MEL_073_8	NA	19.2243	29.2611	15.0099	NA	15.3383	21.1621	15.2596	1.57243	1.75042	1.40023	9.87755	12.2621	10.9188	7.5	6.5	6	21.3882	17.4128	1.58767	10.7544	6.66667
line_5615	MEL_074_5	23.2359	20.6327	25.907	16.4488	18.7513	15.1183	19.2316	14.4703	1.73489	1.70326	1.52331	8.83529	11.4139	9.52284	6	6	6	21.3822	16.7375	1.6577	9.81362	6
line_5618	MEL_075_1b	NA	17.7156	24.2981	15.4932	NA	13.6499	18.2717	13.9136	1.64195	1.67442	1.54278	8.25693	10.9477	8.91217	4.5	5	5	19.8468	15.8507	1.62764	9.33976	4.83333
line_5620	MEL_075_2b	21.876	18.1235	24.5516	13.4144	17.5823	13.5416	19.3037	12.5283	1.70573	1.59731	1.45313	7.91577	12.2074	8.51778	4.5	4.5	5	19.6915	15.7745	1.59739	9.48982	4.66667
line_5621	MEL_075_3	21.8917	17.5391	24.3018	15.265	18.0407	13.7826	18.8921	13.3394	1.60006	1.61227	1.57053	8.65136	11.7769	8.35054	6	5.5	5	19.9028	16.0038	1.60523	9.52926	5.5
line_5622	MEL_075_4	NA	15.2266	22.0967	11.7467	NA	12.6522	18.2551	11.3344	1.49186	1.5057	1.40092	8.46559	12.2161	7.85319	4.5	4	5	17.6751	14.9033	1.4923	9.45945	4.5
line_5626	MEL_076_1d	20.7021	14.2897	20.5213	14.0497	16.9582	12.2618	16.6249	12.6944	1.43631	1.52703	1.50171	8.47799	10.7552	8.29156	7.5	6	6	17.9714	14.853	1.51186	9.17028	6.5
line_5630	MEL_077_3	23.2346	21.2741	30.0216	17.9531	16.9716	13.6606	19.0145	13.2498	1.99859	2.03249	1.86533	6.76482	9.4052	7.12027	7	5	7	22.6634	15.7621	1.93238	7.95805	6.33333
line_5631	MEL_077_4	NA	18.2383	24.6453	15.6299	NA	12.113	16.3924	11.8259	1.9683	1.94597	1.82703	6.22502	8.33462	6.4088	4	5.5	5.5	20.1059	14.3996	1.88681	7.29336	5
line_5633	MEL_077_6	NA	23.1357	29.3496	22.7903	NA	15.369	18.7753	16.1066	1.92896	2.01536	2.01302	8.09926	9.35158	8.16909	5	5	5.5	24.4204	17.0149	1.95029	8.62497	5.16667
line_5635	MEL_078_1bA	21.4188	18.1719	25.0526	19.5632	17.9953	13.8174	17.6145	15.3045	1.65191	1.81189	1.75126	8.3309	9.73127	8.73121	6	5.5	4.5	20.9691	16.145	1.73221	8.9609	5.33333
line_5637	MEL_078_1cA	21.701	17.8533	23.182	15.1006	16.7045	14.0225	17.9287	13.2672	1.59655	1.62013	1.52013	8.7181	11.0771	8.57449	6.5	4.5	5.5	19.6652	15.559	1.5917	9.41216	5.5
line_5642	MEL_081_1a	23.4687	22.1013	26.2452	NA	17.8325	14.7345	18.0105	NA	1.93027	1.87705	NA	7.68127	9.64337	NA	4	4	NA	22.1366	16.1663	1.83959	8.56897	3.87661
line_5645	MEL_081_3	NA	17.5084	26.3826	16.3707	NA	14.2033	18.825	13.8939	1.54939	1.76943	1.62602	9.25463	10.6645	8.40813	5	5	5.5	20.5559	16.1373	1.65282	9.4	5.16667
line_5646	MEL_081_4	22.5708	19.245	28.2468	17.968	18.1538	14.3225	20.2428	15.1529	1.69642	1.77677	1.61375	8.4581	11.6603	9.35825	7	5	7.5	21.7519	16.8002	1.69457	9.72905	6.5
line_5647	MEL_081_5	NA	15.9194	26.1546	13.6577	NA	12.2647	17.5186	11.546	1.61907	1.91229	1.68025	7.33373	9.17415	6.7794	NA	6	5	19.3899	14.6628	1.73119	7.95719	5.72892
line_5648	MEL_082_1aA	21.2681	19.6621	25.9143	17.8165	16.4157	13.6743	17.5806	13.8661	1.83857	1.88308	1.83503	7.34017	9.28482	7.52762	6	7.5	8	21.0621	15.4784	1.83257	8.20491	7.16667
line_5650	MEL_082_1b	NA	NA	23.4041	13.3539	NA	NA	16.4463	11.7723	NA	1.81047	1.64505	NA	8.95096	7.03135	NA	6	8	18.7927	14.4701	1.71962	7.86714	7.22892
line_5651	MEL_082_2	24.4621	19.567	26.1845	17.7498	18.4895	14.5339	18.2159	14.9383	1.70627	1.83365	1.6772	8.63741	9.89905	8.88359	5	6	5	21.7381	16.4467	1.73281	9.1403	5.33333
line_5655	MEL_083_1	NA	15.7696	24.3067	NA	NA	12.2555	18.0244	NA	1.60975	1.70354	NA	7.49842	10.5303	NA	7	NA	NA	19.2832	15.2726	1.63406	8.85139	6.54215
line_5660	MEL_084_1	NA	18.4412	25.6197	13.9864	NA	13.096	16.7705	11.8764	1.81541	1.97972	1.66254	7.20896	8.42032	6.97884	4	4	3.5	19.9859	14.7718	1.80348	7.76276	3.83333
line_5662	MEL_084_3	19.3928	15.0078	22.4271	12.0499	15.0479	11.7836	16.4498	10.8234	1.61447	1.7225	1.52194	7.25241	9.42817	6.9454	4.5	4	5.5	17.8311	13.9277	1.62757	8.05415	4.66667
line_5666	MEL_084_7	22.8154	19.1814	22.4036	15.4563	17.0119	13.4863	16.7311	13.1254	1.82317	1.6849	1.63958	7.43303	9.79563	7.91534	6	5	6.5	20.0787	15.2318	1.7124	8.48872	5.83333
line_5670	MEL_085_2b	19.7686	14.3489	20.6196	16.0063	16.3324	11.5503	14.9236	14.3083	1.54532	1.75966	1.56626	7.34028	8.30415	9.18657	4	2.5	2	18.2131	14.5558	1.63119	8.39912	2.83333
line_5672	MEL_085_4	20.8336	16.7613	23.1488	14.6865	17.1726	13.1725	18.3151	13.4582	1.60608	1.58025	1.46615	8.14605	11.5617	9.06682	4.5	4	4.5	19.1725	15.5997	1.56693	9.52807	4.33333
line_5675	MEL_086_3	22.4216	16.963	23.0248	22.0783	18.2411	14.5596	18.1703	18.8646	1.45861	1.58892	1.5833	10.0336	11.4931	12.1234	6	5	5	21.0266	17.2099	1.56056	10.9238	5.33333
line_5678	MEL_086_7	23.4619	16.9013	25.0248	15.743	18.4823	12.8399	17.8946	13.7842	1.66444	1.77937	1.58416	7.64274	10.0433	8.63926	9.5	9.5	9	20.3395	15.7839	1.67724	8.82691	9.33333
line_5682	MEL_087_1c	23.1501	22.4112	25.8715	20.3099	18.4724	16.0715	18.9199	16.508	1.79723	1.73266	1.71501	9.14142	10.9904	9.77869	5.5	6	6	22.5118	17.2383	1.74097	9.85326	5.83333
line_5685	MEL_088_1	NA	22.0569	27.8617	NA	NA	13.6771	16.7263	NA	2.12139	2.19089	NA	6.4324	7.65483	NA	6	5	NA	22.6948	15.3169	2.04966	7.27044	5.37661
line_5688	MEL_088_6	23.361	17.441	28.1585	16.416	18.1442	12.7736	19.2379	13.589	1.73961	1.87205	1.70913	7.34505	10.351	7.95879	4	4.5	3.5	21.2086	15.9391	1.76327	8.63496	4
line_5689	MEL_088_7	20.9981	17.37	25.7569	17.0193	16.6215	12.7021	17.2862	13.0034	1.73111	1.91661	1.81694	7.29061	8.96806	7.13291	4	4.5	4.5	20.3422	15.0771	1.80554	7.98705	4.33333
line_5691	MEL_089_1a	22.69	17.8477	26.6202	16.14	18.7395	13.8318	18.6367	14.0585	1.62838	1.81662	1.57548	8.4365	10.3008	8.94579	6	5.5	5.5	20.7831	16.2566	1.67504	9.21561	5.66667
line_5693	MEL_089_2a	21.2247	18.8953	31.2645	16.5119	17.1566	14.3568	20.9369	14.493	1.67842	1.90771	1.5285	8.59905	11.0887	9.51452	6	5.5	5.5	21.7244	16.6064	1.7027	9.65049	5.66667
line_5695	MEL_089_4	NA	24.0966	31.6548	17.7239	NA	15.4784	19.7498	13.5813	1.99164	2.06321	1.86707	7.88692	9.68474	7.45486	4.5	4.5	4	23.9571	16.6349	1.93988	8.45509	4.33333
line_5701	MEL_090_2c	23.5485	17.1787	22.5369	15.446	17.5085	12.9179	17.4148	13.8738	1.67168	1.62956	1.52395	7.61969	10.6435	9.04639	4	8	8	19.8439	15.5156	1.61767	9.10868	6.66667
line_5702	MEL_091_1a	NA	NA	19.0989	15.0701	NA	NA	14.6069	13.1681	NA	1.63864	1.57344	NA	8.60443	8.21769	NA	4	4	17.8953	14.3113	1.61835	8.20399	4.22892
line_5704	MEL_091_2	NA	17.5661	24.1818	14.743	NA	13.3642	18.2568	13.9368	1.6748	1.65806	1.38839	8.04789	10.9914	9.97374	6	6	5.5	19.5853	15.7776	1.58713	9.59632	5.83333
line_5705	MEL_091_3	21.2091	21.0602	28.363	16.3844	17.4754	14.968	20.2634	14.598	1.79932	1.7679	1.55121	8.44805	11.5761	9.41648	5	5	6	21.5444	16.6819	1.70382	9.71874	5.33333
line_5706	MEL_091_4	22.0935	15.992	28.7429	18.4683	18.4049	12.5272	20.0487	15.3706	1.62288	1.82043	1.63647	7.64684	11.1678	9.45978	4.5	6.5	6	21.1923	16.4829	1.69246	9.38489	5.66667
line_5707	MEL_091_5	NA	17.5881	25.4623	16.363	NA	13.4831	17.8387	13.6394	1.65646	1.817	1.69475	8.16527	9.79052	8.04845	8	6.5	6.5	20.3375	15.6203	1.71844	8.73499	7
line_5708	MEL_092_1	21.5638	19.6215	25.661	16.2691	17.0562	13.9547	17.8824	13.5775	1.79634	1.83036	1.67575	7.70384	9.76586	8.12228	8	6	6.5	20.7457	15.6733	1.75788	8.61697	6.83333
line_5710	MEL_092_3	23.3252	19.8774	28.1631	16.3355	18.6861	14.9793	19.9573	13.9969	1.69574	1.79068	1.59184	8.89075	11.2465	8.75926	7	6	5.5	21.6845	16.7475	1.69202	9.56298	6.16667
line_5711	MEL_092_4	NA	NA	23.8441	NA	NA	NA	17.3481	NA	NA	1.72619	NA	NA	9.92677	NA	NA	6	NA	19.7671	15.4126	1.66544	8.76612	6.21107
line_5712	MEL_092_6	NA	NA	28.2305	17.1518	NA	NA	19.4044	13.9261	NA	1.85221	1.69181	NA	10.5736	8.20069	NA	6.5	6	21.782	16.3005	1.75644	8.98699	6.47892
line_5714	MEL_092_8	24.264	24.5095	28.5255	22.7467	18.6988	16.1693	19.5847	17.0966	1.93482	1.85599	1.82735	8.51796	10.5835	9.49919	7	5.5	6	24.2115	17.5674	1.85064	9.47828	6.16667
line_5716	MEL_093_2	22.3407	22.8981	26.9545	18.7712	17.5521	15.5643	18.7652	14.9402	1.88448	1.83577	1.7452	8.38758	10.2891	8.57155	7	6	5.5	22.3525	16.5811	1.80577	9.0911	6.16667
line_5717	MEL_093_3	19.9007	14.975	20.7525	12.2302	16.0802	12.3062	16.5106	11.8183	1.5122	1.56275	1.40761	7.93006	10.4873	8.20694	8	5.5	6	17.6225	14.4724	1.51701	8.91249	6.5
line_5718	MEL_093_4	20.7414	16.4627	23.2983	16.2429	17.3619	13.32	17.9945	14.2939	1.5426	1.60162	1.57785	8.57219	11.237	8.99815	7	6.5	7	19.4417	15.7775	1.58737	9.53744	6.83333
line_5720	MEL_093_6	20.7645	16.355	24.0238	13.5374	16.2378	12.189	16.7944	11.391	1.69387	1.82457	1.64746	7.02746	9.10188	6.86289	6	5.5	6	19.0191	14.4509	1.71776	7.87272	5.83333
line_5721	MEL_093_7	21.7585	20.7974	26.7361	NA	18.1036	15.0911	19.4676	NA	1.75949	1.73982	NA	8.70719	11.2677	NA	9	7.5	NA	21.4871	16.716	1.71145	9.63199	8.12661
line_5725	MEL_094_1c	18.1368	14.8528	24.3674	12.3848	14.0856	10.7826	15.8479	10.0779	1.74282	2.0156	1.74738	5.97511	7.66332	5.58434	4	4	4	18.0081	13.237	1.81762	6.79362	4
line_5728	MEL_094_2c	24.6198	18.7427	NA	NA	17.7031	12.9796	NA	NA	1.87314	NA	NA	6.91339	NA	NA	5	5	NA	21.6147	15.6779	1.82154	8.23661	4.87661
line_5729	MEL_095_1	NA	20.4146	27.9599	NA	NA	13.5606	17.6937	NA	1.92947	2.04622	NA	7.01528	8.62001	NA	5	4	NA	22.1596	15.6215	1.90963	7.89137	4.37661
line_5730	MEL_095_2	NA	20.3312	31.3066	20.1065	NA	13.8855	19.7866	14.7466	1.89415	2.0433	1.82121	7.40599	9.76783	8.14744	6	6	6.5	23.5115	16.5319	1.89191	8.53947	6.16667
line_5734	MEL_095_6	24.4918	19.0694	24.6952	19.5925	19.8168	14.801	19.0542	16.1912	1.62957	1.62576	1.59203	9.17018	11.8439	10.222	5	5	5.5	21.7147	17.2156	1.62418	10.2327	5.16667
line_5735	MEL_095_7A	NA	NA	28.3234	14.8169	NA	NA	19.7276	13.2957	NA	1.83171	1.50943	NA	10.8651	8.7122	NA	5	5.5	21.0049	16.1905	1.67204	9.3091	5.47892
line_5738	MEL_095_8B	NA	NA	25.3151	20.0774	NA	NA	17.8616	15.7522	NA	1.80204	1.7593	NA	9.93044	9.10195	NA	5.5	4	21.7856	16.4019	1.76364	9.09053	4.97892
line_5739	MEL_096_1a	24.0349	21.1997	26.673	19.1681	18.541	14.8776	18.9804	15.3108	1.82057	1.78154	1.75143	8.21249	10.6941	8.73735	8	6	6	22.3753	16.7664	1.77289	9.2044	6.66667
line_5741	MEL_096_2	NA	NA	23.1856	15.6753	NA	NA	18.062	13.6318	NA	1.60198	1.55872	NA	11.2492	8.7381	NA	5.5	6.5	19.5216	15.7145	1.59697	9.47356	6.22892
line_5742	MEL_096_4	22.6346	18.7472	31.8256	16.7793	18.5759	14.6781	21.3845	15.3774	1.60241	1.89521	1.5139	9.21484	11.4464	10.2574	6	4.5	4.5	22.1523	17.2475	1.67241	10.1419	5
line_5743	MEL_096_5	NA	16.9105	23.4687	14.1784	NA	12.8317	16.8131	12.345	1.66457	1.77365	1.57928	7.61609	9.38501	7.75958	7	6	7	19.0876	14.8369	1.67417	8.37899	6.66667
line_5744	MEL_096_6	24.6143	22.915	33.4002	22.7737	18.8681	15.2664	20.2617	15.9798	1.95365	2.12883	1.99011	7.95041	9.6519	8.06472	8	6	5.5	24.9602	17.3226	1.98414	8.63845	6.5
line_5745	MEL_097_1	NA	17.4787	24.3229	17.7462	NA	13.816	17.4221	14.954	1.60596	1.76883	1.66247	8.64783	9.76844	9.09421	5	5.5	4	20.3721	15.9448	1.67997	9.16619	4.83333
line_5746	MEL_097_2A	NA	NA	26.3983	18.0505	NA	NA	18.6377	14.256	NA	1.80487	1.74297	NA	10.3575	8.18418	NA	5	4	21.4585	16.1441	1.75803	8.89371	4.72892
line_5748	MEL_097_3A	22.4989	21.2401	24.8466	16.8456	17.7047	15.3829	18.4463	15.0232	1.76992	1.7062	1.51194	8.88591	10.8386	10.2075	4	4	4.5	21.2198	16.5259	1.66551	9.85941	4.16667
line_5750	MEL_097_5	NA	20.0821	28.7002	19.3762	NA	14.7167	19.699	16.7036	1.72826	1.85747	1.58866	8.54987	10.7115	10.8229	5	4.5	5	22.5885	17.2439	1.72026	9.903	4.83333
line_5751	MEL_097_6	21.9199	20.781	25.4405	18.0614	17.4115	15.1494	18.5849	14.7776	1.74718	1.72325	1.61723	8.79355	10.851	9.13221	7	6	6	21.3777	16.3936	1.69478	9.52869	6.33333
line_5752	MEL_098_1	NA	NA	24.3585	24.2885	NA	NA	19.421	17.5633	NA	1.55149	1.72216	NA	12.6984	11.806	NA	9.5	8.5	22.9136	17.6087	1.64396	11.2854	9.22892
line_5753	MEL_098_2	22.7647	23.4481	25.1131	21.1654	18.952	16.0916	18.5969	16.0208	1.85007	1.70867	1.79605	8.79227	10.9291	8.91105	5	5	5	22.665	17.1735	1.77326	9.48738	5
line_5756	MEL_098_5B	NA	18.2492	26.1019	17.5085	NA	14.3047	19.4228	15.3026	1.60998	1.6916	1.54709	8.95936	11.66	9.90313	4	7	6	20.9672	16.6931	1.62457	10.0285	5.66667
line_5759	MEL_098_7	NA	17.5904	24.6535	17.6765	NA	13.1406	17.151	13.9721	1.70785	1.83078	1.79529	7.66294	9.31925	7.83647	5	4.5	4	20.468	15.4364	1.76713	8.39558	4.5
line_5761	MEL_099_2	20.6308	18.1121	23.1053	16.921	16.9168	14.1974	18.1178	14.387	1.60927	1.60754	1.60496	8.82637	11.2407	8.88621	6	6	4	19.856	15.9129	1.61666	9.57922	5.33333
line_5762	MEL_099_4	22.6884	22.9512	28.3379	25.7913	18.3389	15.8155	19.0423	17.7788	1.85787	1.91066	2.00825	8.64684	10.063	8.95392	4.5	4.5	2.5	24.1548	17.4477	1.89723	9.21007	3.83333
line_5763	MEL_099_5	25.7931	22.4305	30.7096	24.3467	19.475	15.0702	19.8975	16.8501	1.92543	1.97301	1.97558	7.96836	10.1479	8.68077	4	4.5	3.5	24.8736	17.5139	1.92581	8.96196	4
line_5765	MEL_099_8	25.2148	19.8404	28.6253	19.0511	20.2778	14.6443	19.9507	15.1309	1.72255	1.82198	1.69989	8.547	11.0675	8.92297	6	6	5.5	22.7142	17.2449	1.74083	9.46019	5.83333
line_5767	MEL_100_1b	NA	NA	25.9851	15.1051	NA	NA	19.0648	13.9668	NA	1.72231	1.52154	NA	11.0957	9.17044	NA	6	6	20.2943	16.1935	1.63157	9.58539	6.22892
line_5770	MEL_100_2b	25.0141	18.493	27.8572	18.7194	19.5537	13.5697	19.3117	14.6617	1.73441	1.82475	1.76941	7.85314	10.6255	8.26109	4	5.5	6	22.1722	16.6385	1.76555	8.94555	5.16667
line_5773	MEL_101_4	20.6507	17.0617	22.1705	13.8202	16.2289	13.37	17.5669	13.1681	1.58566	1.5649	1.47068	8.29364	11.1924	8.8818	7	6.5	5.5	18.819	15.2274	1.55775	9.41164	6.33333
line_5776	MEL_101_7	24.0095	23.4026	28.2598	17.1517	17.9236	16.7001	20.7532	14.7208	1.78742	1.72035	1.60228	9.51539	12.2526	9.1643	8	7.5	7.5	22.7331	17.2646	1.70136	10.1458	7.66667
line_5778	MEL_102_1	NA	23.3367	29.8419	18.3519	NA	16.8102	22.1705	15.925	1.77512	1.70358	1.57038	9.64184	13.3011	10.16	10	7	6	23.4565	18.2422	1.68344	10.7672	7.66667
line_5779	MEL_102_3	NA	15.8707	21.4228	13.1719	NA	12.2886	16.4775	12.152	1.61431	1.62929	1.45111	7.46007	9.96273	8.12397	6	6	6	18.0343	14.5543	1.57933	8.60403	6
line_5780	MEL_102_4	21.7381	16.9471	22.3416	16.5898	17.6169	13.0722	17.0662	14.4054	1.61815	1.6452	1.56786	7.94658	10.318	9.18122	6	6	5.5	19.6201	15.6085	1.61944	9.14766	5.83333
line_5781	MEL_102_5	22.8617	18.354	25.8623	16.1919	18.4966	13.9392	19.7009	15.0346	1.68076	1.65142	1.48291	8.34778	12.0837	10.1425	6	5	6	20.7773	16.654	1.6147	10.0432	5.66667
line_5783	MEL_103_1	22.0196	20.1074	23.7423	17.41	17.0986	14.6542	17.4705	14.0638	1.74011	1.71513	1.64871	8.41986	10.0968	8.52324	4	5.5	4	20.7793	15.8436	1.69956	9.03148	4.5
line_5784	MEL_103_2	23.1955	17.3169	23.781	18.1618	17.2829	12.4426	16.4062	13.7273	1.7798	1.85935	1.83513	6.9143	8.73121	7.42584	6.5	6	7.5	20.6106	15.1283	1.80837	7.89537	6.66667
line_5785	MEL_103_3	21.1472	16.1202	26.576	15.2642	17.1087	12.6115	18.1296	13.6027	1.61087	1.87369	1.54083	7.78442	9.71308	8.79373	4	3.5	3	19.9253	15.4608	1.67648	8.81715	3.5
line_5789	MEL_103_8	NA	13.9964	19.5992	11.181	NA	11.1648	14.4914	10.9103	1.55498	1.7083	1.42937	6.95468	8.26266	7.41092	6	5	5.5	16.57	13.407	1.57872	7.76853	5.5
line_5791	MEL_104_2	NA	20.3273	25.2219	15.4297	NA	14.1411	17.8344	13.3815	1.85497	1.79184	1.5994	7.63813	9.93376	8.33681	5	5	5	20.7405	15.7247	1.74136	8.70764	5
line_5792	MEL_104_3	20.3779	16.0768	21.3556	NA	17.2029	13.536	17.6995	NA	1.48888	1.49609	NA	9.10221	11.7894	NA	6	5	NA	18.5317	15.6023	1.49747	9.99967	5.37661
line_5793	MEL_104_4	NA	16.213	NA	15.4032	NA	13.866	NA	13.5999	1.47086	NA	1.4851	9.46122	NA	9.02011	5.5	4.5	5.5	19.4193	15.7956	1.54183	9.76104	5.16667
line_5794	MEL_104_7	23.829	20.0463	27.7681	20.3999	19.907	15.0555	20.194	17.0434	1.70112	1.74146	1.6345	8.95427	11.77	10.5451	5	5	4.5	22.5733	17.7032	1.69167	10.2423	4.83333
line_5795	MEL_105_1	25.6153	NA	28.3865	20.2144	20.405	NA	20.3736	16.6779	NA	1.77128	1.638	NA	11.6831	10.2565	NA	4	5	23.2445	17.9325	1.70039	10.2566	4.72892
line_5797	MEL_105_3	20.1604	16.1091	NA	15.9353	16.7311	12.1725	NA	12.8563	1.68214	NA	1.71549	7.18713	NA	7.40903	5	5	6	19.3676	14.9685	1.72557	8.2027	5.33333
line_5799	MEL_105_5	23.277	19.1676	23.607	14.7046	17.5445	13.7618	16.505	12.4437	1.78391	1.83575	1.64256	7.74615	8.87802	7.51747	4.5	5.5	4.5	20.2628	15.2109	1.74606	8.20177	4.83333
line_5801	MEL_106a_1	20.7027	NA	22.0898	14.1645	17.3929	NA	16.8703	12.7292	NA	1.6463	1.51361	NA	10.1808	8.3034	NA	5.5	4.75	18.8019	15.1736	1.59665	8.87065	5.35392
line_5804	MEL_106b_1	24.3977	18.0363	23.444	17.619	18.7995	14.8484	17.8592	15.155	1.53101	1.65288	1.55419	9.76308	10.816	9.96775	6	5	NA	20.8239	16.5478	1.59207	10.0354	5.37661
line_5805	MEL_106b_2	NA	16.9945	25.3806	18.108	NA	13.4314	18.4756	16.4132	1.58216	1.74004	1.44358	8.50753	10.6481	11.6343	4	4	8	20.6129	16.5059	1.60021	10.105	5.33333
line_5806	MEL_107_1a	22.1821	16.0138	24.5943	12.9496	17.3121	12.5837	18.1168	11.9287	1.60869	1.71365	1.54498	7.79833	10.6417	7.57935	7	4	5	19.2359	15.1455	1.63004	8.73932	5.33333
line_5809	MEL_107_3a	NA	18.1759	19.4934	15.2154	NA	13.5199	16.4051	14.5416	1.70715	1.46428	1.35361	7.87152	11.1213	10.7133	5	3.5	2.5	18.657	15.4899	1.52948	9.79474	3.66667
line_5811	MEL_108_2	21.8779	17.3948	21.6151	16.4769	16.8353	13.5263	16.2202	13.8268	1.62526	1.68067	1.636	8.38389	9.52305	8.45824	6	4	5.5	19.5685	15.243	1.65196	8.83832	5.16667
line_5812	MEL_108_3	NA	NA	27.4943	15.8947	NA	NA	19.3477	13.5957	NA	1.80388	1.59932	NA	10.8056	8.42631	NA	3	3.5	21.0911	16.1619	1.69786	9.17056	3.47892
line_5813		NA	NA	NA	17.0538	NA	NA	NA	14.8505	NA	NA	1.57662	NA	NA	9.51955	NA	NA	NA	20.8612	16.4036	1.6555	9.70917	NA
line_5819	MEL_109_2	22.2103	NA	22.4282	15.0322	18.4921	NA	17.4485	13.2565	NA	1.60185	1.5351	NA	10.8346	8.53153	5	5.5	6	19.5004	15.7549	1.5871	9.22441	5.5
line_5820	MEL_109_3	22.206	16.0601	25.6998	16.3732	18.2605	12.6321	19.0342	13.6409	1.60662	1.70127	1.67472	7.91405	11.2106	8.01973	8.5	5.5	5.5	20.1774	15.9021	1.66391	9.06138	6.5
line_5822	MEL_109_6A	NA	19.4055	29.7658	15.6213	NA	13.4045	19.0828	12.977	1.84991	2.01049	1.68317	7.263	9.591	7.71655	5	4.5	4	21.7221	15.753	1.82872	8.32456	4.5
line_5824	MEL_109_7A	NA	NA	22.8669	13.9313	NA	NA	16.9781	12.3649	NA	1.70154	1.52797	NA	9.92647	7.95297	NA	4	3.5	18.8066	14.8727	1.6256	8.62808	3.97892
line_5832	MEL_111_1	20.0032	19.8873	27.8693	17.2921	16.9901	14.1354	18.4422	14.1987	1.8032	1.94163	1.67829	7.94576	9.53458	8.40821	5	7	6.5	21.1421	15.9436	1.79333	8.70187	6.16667
line_5834	MEL_111_3	21.146	20.3862	25.6209	15.7619	16.7659	14.297	18.1119	13.8604	1.82964	1.80923	1.55282	7.88062	10.0199	8.81332	7.5	7	4.5	20.7047	15.791	1.72534	8.93812	6.33333
line_5835	MEL_111_5	NA	18.8478	24.3484	20.3974	NA	14.1366	17.6	16.0061	1.68896	1.75522	1.79912	8.41439	10.027	8.9628	7	6.5	5.5	21.4135	16.3537	1.7405	9.13575	6.33333
line_5837	MEL_111_7	21.0233	17.5607	25.5317	15.798	17.0617	13.3932	18.4674	13.2708	1.66036	1.74606	1.65023	8.02203	10.5965	7.96649	8	6.5	7	20.0903	15.6153	1.68567	8.90126	7.16667
line_5838	MEL_112_1a	22.043	17.7443	22.0237	15.1526	18.1496	13.879	16.9544	12.6716	1.62165	1.63096	1.60801	8.52727	10.3104	7.84076	5.5	5.5	4.5	19.4864	15.503	1.62808	8.928	5.16667
line_5841	MEL_112_4	20.8777	18.0198	23.4274	NA	17.1135	13.5818	17.3757	NA	1.69355	1.70417	NA	7.98589	10.0965	NA	5.5	6	NA	19.6938	15.5054	1.66919	8.87291	5.62661
line_5842	MEL_112_5	NA	18.9689	26.2097	17.3455	NA	14.1864	18.7465	14.1959	1.69368	1.77269	1.69229	8.43649	10.6105	8.33865	7	5.5	5	21.1382	16.1918	1.71564	9.13044	5.83333
line_5843	MEL_113_1a	NA	17.1394	21.6509	12.9628	NA	13.81	17.1238	12.8925	1.54756	1.57511	1.3449	8.95363	10.7891	9.33503	6	4.5	4	18.3658	15.3211	1.5126	9.61485	4.83333
line_5845	MEL_113_2	24.4246	20.745	26.8324	18.9185	18.9012	15.3513	19.0234	15.0705	1.71675	1.79066	1.69702	8.98346	10.6703	8.87772	8	6	6.5	22.3435	16.8992	1.72909	9.45847	6.83333
line_5848	MEL_113_5	21.0253	17.6513	20.7087	15.7196	16.7478	13.1244	16.5255	13.3223	1.70216	1.55624	1.6545	7.58167	10.4541	8.02054	8	6	6.5	19.1059	15.0993	1.64344	8.7499	6.83333
line_5849	MEL_114_1	NA	18.4626	27.3646	17.6692	NA	14.0731	19.1595	14.96	1.6785	1.82255	1.66472	8.48517	10.623	8.9288	4	4.5	5	21.3885	16.4723	1.71772	9.31689	4.5
line_5852	MEL_114_7	21.0147	19.0084	26.7231	16.7881	17.4361	14.91	19.8676	14.8654	1.60525	1.6916	1.54682	9.43082	11.8764	9.59257	9.5	6	5.5	20.8315	16.6348	1.62309	10.1365	7
line_5853	MEL_114_8	NA	16.0156	22.593	15.6211	NA	12.4369	16.7404	13.3587	1.61981	1.70232	1.58113	7.64441	9.75205	8.27436	8.5	6.5	6	19.0032	14.9809	1.6406	8.63954	7
line_5854	MEL_115_1	22.3778	18.2339	24.6275	14.5457	17.9372	13.7624	17.9051	12.6422	1.67262	1.74571	1.57347	8.18775	10.2726	7.80357	5.5	4.5	5	20.064	15.6266	1.66662	8.80932	5
line_5857	MEL_115_4	22.0762	17.2154	21.6897	NA	17.5865	13.8351	16.674	NA	1.57037	1.62689	NA	8.83187	10.188	NA	10	8	NA	19.3479	15.5119	1.58579	9.2489	8.87661
line_5858	MEL_115_5	23.5377	18.9969	29.0039	NA	18.816	14.5598	19.9857	NA	1.64155	1.85973	NA	8.85125	10.8819	NA	8.5	6	NA	22.0653	16.9003	1.71227	9.53502	7.12661
line_5861	MEL_115_8	NA	NA	24.255	17.5096	NA	NA	17.061	14.1267	NA	1.80509	1.7576	NA	9.39395	8.17365	NA	6.5	6.5	20.5281	15.5332	1.76421	8.503	6.72892
line_5862	MEL_116_2	NA	NA	24.8231	15.6497	NA	NA	18.8332	13.6597	NA	1.65684	1.57796	NA	11.4417	8.61698	NA	6	6	20.0803	16.0006	1.6278	9.50219	6.22892
line_5863	MEL_116_4A	22.0837	22.8908	31.9949	19.8381	16.5764	16.574	20.3855	15.5668	1.76605	2.01589	1.80409	9.51425	10.2382	8.6613	7.5	7	6.5	23.5486	17.057	1.8412	9.42478	7
line_5870	MEL_117_2B	21.5462	18.1202	23.966	16.2837	17.4311	13.8754	17.4267	14.5962	1.65469	1.73686	1.54089	8.42134	10.0399	9.44002	6	5.5	5	20.0908	15.8524	1.64917	9.27806	5.5
line_5872	MEL_117_3B	NA	NA	24.0649	15.7594	NA	NA	17.5786	13.3895	NA	1.72942	1.64412	NA	10.1439	8.12615	NA	10	9	19.8555	15.4546	1.68552	8.78476	9.72892
line_5874	MEL_117_5	NA	16.4294	23.6412	19.9375	NA	13.2691	17.8545	16.296	1.52748	1.65919	1.66003	8.75281	10.7402	9.83629	6	6	6	20.4906	16.2685	1.62399	9.68688	6
line_5878	MEL_118_1b	NA	19.8561	28.3777	17.7975	NA	14.6832	19.9784	14.5938	1.71003	1.79973	1.63801	8.59997	11.216	8.85134	5	4.5	5.5	22.041	16.7525	1.71244	9.49737	5
line_5879	MEL_118_2aA	22.0092	17.1455	24.5859	14.6969	17.5912	13.497	18.5421	12.9482	1.59154	1.67663	1.55481	8.46748	11.0941	8.48441	8	5.5	6.5	19.7881	15.6957	1.61702	9.31948	6.66667
line_5883	MEL_118_3bA	NA	17.7347	21.0216	15.4394	NA	12.7018	15.5016	13.5114	1.78156	1.71383	1.56091	7.09284	8.83489	8.58903	6	6	5.5	18.9945	14.7644	1.68556	8.30916	5.83333
line_5885	MEL_119_1	20.9861	14.8785	21.8082	16.2689	16.5868	12.1303	16.1084	14.2641	1.52018	1.70525	1.53926	7.93268	9.32366	9.19194	6	6	4.5	18.8678	14.9678	1.59989	8.8621	5.5
line_5888	MEL_119_4	26.2021	17.8484	23.1833	12.831	19.0647	13.57	17.1805	12.3424	1.66133	1.69909	1.42248	8.12468	10.0623	8.48049	6	5.5	5.5	20.1212	15.6079	1.60524	8.92486	5.66667
line_5889	MEL_119_5	NA	16.9411	22.7668	NA	NA	13.5251	16.9878	NA	1.57438	1.69431	NA	8.58761	9.90796	NA	7	6.5	NA	19.1555	15.3561	1.6155	9.03862	6.62661
line_5892	MEL_120_3	NA	19.284	NA	NA	NA	14.2669	NA	NA	1.7159	NA	NA	8.34204	NA	NA	5	NA	NA	21.0347	16.1785	1.70953	9.19342	4.54215
line_5893	MEL_120_5	22.6407	17.4152	29.6372	15.2157	17.583	12.7324	20.0687	13.2265	1.73057	1.8856	1.60774	7.20432	10.7186	8.16572	4	3.5	4	21.1129	15.9111	1.73481	8.75914	3.83333
line_5894	MEL_120_6	22.6297	17.4435	23.6701	14.5141	16.9111	13.1985	17.2038	12.7852	1.68635	1.74053	1.54683	7.82267	9.82009	8.17475	7	7	6	19.7512	15.1783	1.6613	8.68153	6.66667
line_5895	MEL_120_7	23.0364	19.6123	24.9756	17.5287	18.1262	14.4312	18.5481	14.3065	1.723	1.69464	1.65518	8.37519	10.9327	8.58135	5	6	6	21.1628	16.2869	1.69042	9.27461	5.66667
line_5897	MEL_121_1a	NA	17.2902	24.2154	16.4534	NA	13.4715	17.7391	14.0925	1.60844	1.72315	1.55847	8.44283	10.3061	8.94852	4	5.5	5	19.9632	15.7104	1.63672	9.21972	4.83333
line_5898	MEL_121_1b	NA	18.4233	28.9964	15.6308	NA	14.2748	19.878	13.4344	1.6244	1.86271	1.61937	8.81887	10.8232	8.36527	6	5	5.5	21.2737	16.3126	1.70031	9.30843	5.5
line_5900	MEL_121_1d	NA	18.7855	27.5889	17.2021	NA	14.3419	19.0663	14.1402	1.67271	1.8462	1.68289	8.63013	10.4209	8.35385	5.5	5	5	21.4091	16.3024	1.72831	9.13597	5.16667
line_5901	MEL_121_1e	20.9225	19.571	25.0757	16.7674	17.6136	14.8533	18.2134	14.5845	1.67279	1.74898	1.56941	8.92996	10.4394	9.43339	NA	5.5	6	20.5863	16.2562	1.66643	9.53614	5.97892
line_5902	MEL_121_1f	NA	18.2447	25.0824	18.9665	NA	13.7545	17.6225	14.7319	1.67671	1.81333	1.80668	8.23921	9.71791	8.20871	6	6	6	21.0789	15.9229	1.7562	8.78125	6
line_5904	MEL_122_1b	NA	16.81	20.4384	13.9979	NA	13.3416	16.8289	12.9955	1.59513	1.50469	1.47064	8.34704	11.0347	8.76689	4.5	4	4	18.2353	15.147	1.54283	9.34889	4.16667
line_5906	MEL_122_2b	NA	19.7317	26.5219	17.499	NA	14.9917	19.5527	15.5698	1.67759	1.71333	1.51121	9.09461	11.5306	10.294	4	5.5	4	21.4544	16.9789	1.64027	10.142	4.5
line_5907	MEL_122_4	21.3778	16.1	NA	NA	17.2083	13.8728	NA	NA	1.45349	NA	NA	9.54644	NA	NA	7	NA	NA	19.575	15.8206	1.5226	10	6.54215
line_5908	MEL_123_1	22.0814	17.1067	24.7613	15.0851	18.6726	13.8421	18.8972	14.1536	1.56653	1.65267	1.42371	8.94098	11.5178	9.79273	6.5	6	5.5	19.9103	16.3189	1.56411	9.95088	6
line_5911	MEL_123_4	NA	NA	23.8456	19.3925	NA	NA	17.6643	15.4209	NA	1.70079	1.76617	NA	10.3312	8.75292	NA	8	7	21.0388	16.2126	1.72438	9.11129	7.72892
line_5912	MEL_124_2	NA	17.793	23.2699	14.8727	NA	14.3	18.3704	13.7992	1.56649	1.58314	1.45137	9.27658	11.6442	9.39573	6.5	6	6.5	19.4423	16.018	1.5518	9.96948	6.33333
line_5913	MEL_124_4	23.661	14.9063	24.3493	14.0567	18.3454	11.7403	18.1898	12.5959	1.60474	1.69516	1.49622	7.22132	10.7228	8.17566	6	6	7	19.4884	15.3396	1.60912	8.76806	6.33333
line_5914	MEL_124_5	NA	19.5075	23.8877	16.1505	NA	14.2815	18.0621	14.2282	1.7349	1.66665	1.57935	8.26726	10.8246	8.92546	7	6	6	20.3716	16.0449	1.66341	9.31128	6.33333
line_5915	MEL_124_7	22.2692	17.1608	24.3262	15.88	17.7628	13.1149	17.7267	13.2377	1.64062	1.73214	1.65854	7.95211	10.2108	7.90205	7	4	4.5	20.0335	15.5421	1.67822	8.75238	5.16667
line_5918	MEL_126_2	NA	16.981	22.9655	13.2859	NA	12.9183	17.2526	12.0182	1.65907	1.67102	1.47578	7.67758	10.2847	7.7604	7	4	5	18.7465	14.8894	1.61199	8.65438	5.33333
line_5919	MEL_126_3	19.7643	15.6256	18.7674	12.2191	16.6131	13.2464	15.659	12.1205	1.47552	1.45852	1.39508	8.93204	10.5383	8.43359	6	4.5	7.5	17.3191	14.6651	1.47192	9.27884	6
line_5920	MEL_126_4	NA	16.9982	28.8548	NA	NA	13.0186	18.5487	NA	1.64141	2.00319	NA	7.8701	9.3223	NA	4	4.5	NA	21.2855	15.7336	1.77189	8.51592	4.12661
line_5921	MEL_126_5	24.2926	19.2592	27.2892	16.3148	18.4157	14.0657	18.9547	13.4436	1.73652	1.82162	1.71935	8.11191	10.4417	7.74644	9	7.5	6	21.5728	16.1759	1.75055	8.81968	7.5
line_5923	MEL_127_1b	20.8209	17.7289	20.3409	14.2551	16.8369	13.8559	15.5679	12.2499	1.62099	1.63721	1.58136	8.57365	9.3193	7.63637	5.5	5.5	6	18.7049	14.847	1.62189	8.59903	5.66667
line_5925	MEL_127_2b	21.2298	17.8827	22.6781	16.5801	17.3327	14.3577	17.3943	14.783	1.57339	1.6368	1.53221	9.14691	10.5688	9.6926	5.5	8	8	19.7745	15.9647	1.59334	9.70949	7.16667
line_5927	MEL_128_1	20.0601	19.1901	23.5619	17.75	16.5973	14.3269	17.627	15.7117	1.69506	1.69061	1.54763	8.49498	10.4169	10.1495	NA	6.5	4.5	20.223	16.0472	1.64943	9.61015	5.72892
line_5929	MEL_128_3	NA	17.6158	26.2892	15.7915	NA	14.6747	19.8891	14.0578	1.48713	1.66009	1.54212	9.83703	12.1144	9.07472	9.5	5	5.5	20.4104	16.5854	1.57775	10.1726	6.66667
line_5930	MEL_128_4	19.3692	16.573	22.3222	13.1364	16.9081	14.1019	18.1749	13.7103	1.48885	1.52089	1.27582	9.61316	11.9805	10.5497	6	7.5	6	18.3476	15.7618	1.45912	10.4925	6.5
line_5932	MEL_128_6	NA	NA	25.1452	15.7308	NA	NA	18.3529	14.1531	NA	1.73264	1.52644	NA	10.5742	9.154	NA	4	4	20.2201	16.0053	1.63791	9.36963	4.22892
line_5935	MEL_129_1	NA	NA	26.1652	16.9538	NA	NA	18.7614	14.0351	NA	1.77167	1.65108	NA	10.6554	8.5167	NA	6.5	6	20.9975	16.1093	1.70599	9.14655	6.47892
line_5936	MEL_129_3	19.6846	19.4034	30.7271	19.7533	16.478	13.5139	19.8548	15.8795	1.86199	NA	1.72053	7.22584	10.1997	9.3913	8	8	7.5	22.0667	16.3525	1.80249	8.96762	7.83333
line_5938	MEL_129_6	23.1819	20.2518	24.8848	NA	18.2716	14.3752	17.0992	NA	1.80214	1.85826	NA	7.99655	9.15991	NA	7	6	NA	21.2365	15.9471	1.77847	8.50151	6.37661
line_5940	MEL_130_1	NA	17.9311	25.957	15.3812	NA	14.7045	19.2376	13.3623	1.53445	1.70633	1.57538	9.72634	11.3026	8.43815	NA	7	6	20.3004	16.2381	1.61501	9.72632	6.72892
line_5941	MEL_130_2	25.1768	20.0721	25.3054	18.3378	19.2445	13.9007	18.4122	14.7476	1.84578	1.74676	1.72479	7.53867	10.5758	8.52259	5	5.5	5	21.9283	16.4733	1.76225	8.91616	5.16667
line_5943	MEL_130_4	25.2857	21.2694	26.9948	17.3128	18.1538	15.5849	19.547	14.1813	1.74579	1.74588	1.67445	9.06657	11.2766	8.4789	5.5	5.5	5	22.3317	16.7157	1.71783	9.54166	5.33333
line_5946	MEL_130_7A	NA	19.1841	27.7351	19.2539	NA	13.6949	18.2065	14.3805	1.79967	1.96128	1.83944	7.61187	9.31194	7.81733	7.5	6	6	22.0775	15.9685	1.84541	8.37339	6.5
line_5950	MEL_131_1c	19.0595	16.511	25.3167	NA	16.2491	13.4703	19.6725	NA	1.53822	1.61401	NA	8.73778	12.3164	NA	6	6	NA	19.3237	15.8537	1.56706	10.0649	5.87661
line_5953	MEL_131_2c	23.6501	17.2003	23.6376	16.2313	17.2837	14.0839	18.4174	14.9709	1.52505	1.61224	1.4977	9.21644	11.482	9.98693	7	6	6	20.2552	16.15	1.56179	10.0751	6.33333
line_5954	MEL_132_1	22.4335	20.062	29.5138	17.2229	18.4494	14.0219	18.6302	13.5419	1.8278	2.04854	1.84738	7.68327	9.10515	7.32029	5	5.5	5.75	21.9979	16.1266	1.88165	8.19234	5.41667
line_5955	MEL_132_2	NA	NA	27.095	16.0255	NA	NA	18.5903	14.9742	NA	1.85242	1.49421	NA	10.0786	10.1507	NA	8.5	8	20.9981	16.3843	1.67432	9.57063	8.47892
line_5957	MEL_132_4	22.1631	22.0499	21.5692	NA	17.3462	15.67	15.522	NA	1.797	1.7627	NA	8.83367	8.644	NA	9	5	NA	20.5837	15.6286	1.73657	8.63034	6.87661
line_5958	MEL_132_5	NA	16.6729	20.417	NA	NA	12.7844	14.8804	NA	1.65609	1.72279	NA	7.67265	8.39479	NA	4	4	NA	18.248	14.3363	1.66135	8.0647	3.87661
line_5961	MEL_133_1B	NA	18.7599	28.2631	18.8875	NA	13.9756	20.1029	15.3829	1.69904	1.78459	1.6529	8.21469	11.3293	9.26689	5	3.5	4.5	22.0099	16.8068	1.70914	9.53845	4.33333
line_5962	MEL_133_2	21.7406	18.5338	25.3633	14.563	17.7425	13.9926	18.2585	13.314	1.67087	1.75868	1.51606	8.34365	10.3955	8.78991	5	4	3.5	20.1491	15.8479	1.65304	9.1715	4.16667
line_5964	MEL_133_4	19.5465	16.8687	29.8852	16.8757	15.549	12.9212	20.2846	13.925	1.6249	1.87098	1.67927	7.82464	10.914	8.33199	5.5	5.5	5.5	20.7582	15.7169	1.72048	9.04026	5.5
line_5973	MEL_134b_1a	22.5899	19.6886	25.1882	20.442	17.2647	14.2162	17.4418	15.0116	1.75897	1.84844	1.85409	8.14377	9.42039	8.19083	6	4.5	4.5	21.727	15.9786	1.80461	8.66363	5
line_5978	MEL_136_1a	NA	17.7507	26.855	17.4552	NA	13.7496	18.747	14.1429	1.63829	1.83265	1.71086	8.44022	10.2839	8.23167	4.5	5.5	5.5	21.019	16.0628	1.72244	9.00739	5.16667
line_5979	MEL_136_2a	22.7472	19.4409	26.8686	18.0158	18.2102	14.5284	19.4107	14.706	1.71461	1.75813	1.65814	8.56467	11.1056	8.82541	8	7	7	21.5558	16.5881	1.70748	9.44822	7.33333
line_5982	MEL_136_3aB	NA	NA	25.9102	21.9975	NA	NA	17.8127	15.921	NA	1.86031	1.91145	NA	9.54987	8.4892	NA	4.5	5.5	22.6574	16.4448	1.85119	8.69211	5.22892
line_5984	MEL_137a_1	NA	19.8946	25.5363	16.1333	NA	14.7812	18.4024	13.7127	1.70779	1.75897	1.6222	8.69312	10.4477	8.41176	7	6	6	20.8911	16.1305	1.69516	9.17823	6.33333
line_5985	MEL_137b_1	19.9632	14.7188	19.8392	13.6522	15.6458	11.5414	14.9696	12.1148	1.58457	1.66371	1.54584	7.10406	8.78953	7.68926	4	4	4	17.687	13.9626	1.60854	8.0418	4
line_5987	MEL_137b_3	23.3753	15.2653	22.5396	15.815	19.3136	12.2906	16.9895	13.2124	1.55613	1.67407	1.63418	7.86032	10.0992	7.95424	5.5	4.5	4	19.4929	15.5346	1.62918	8.7091	4.66667
line_5988	MEL_138_1	NA	18.1103	27.27	16.8131	NA	13.4276	20.2508	12.9469	1.71375	1.70249	1.7954	7.74685	12.0368	7.13677	4	7.5	5	21.0531	16.059	1.7312	8.99728	5.5
line_5990	MEL_138_4	23.3147	19.0771	23.8588	17.9527	17.9588	14.0637	16.9847	14.4388	1.72732	1.78406	1.71971	8.12749	9.44541	8.37186	7	6	5.5	20.9684	15.8767	1.73692	8.71796	6.16667
line_5994	MEL_139_1A	NA	NA	25.1616	15.1135	NA	NA	18.6073	13.5991	NA	1.70686	1.52401	NA	10.9472	8.89962	NA	4.5	5	20.0118	15.898	1.62616	9.41718	4.97892
line_5996	MEL_139_2	NA	NA	26.3853	NA	NA	NA	19.0006	NA	NA	1.75152	NA	NA	10.8861	NA	NA	5.5	NA	21.1152	16.3343	1.68349	9.40861	5.71107
line_6000	MEL_139_6	22.7655	20.5355	30.0012	16.8548	18.1977	14.6764	20.5016	14.4579	1.78374	1.85948	1.64664	8.28295	11.1646	8.76655	6	5.5	5	22.1872	16.7922	1.75418	9.36762	5.5
line_6001	MEL_139_7	23.8261	20.1925	28.1002	16.9551	18.668	14.6027	20.1532	14.9313	1.75725	1.77159	1.59142	8.31875	11.4688	9.37422	7	6	5	21.9655	16.901	1.70435	9.6389	6
line_6005	MEL_140_2b	23.2773	22.3346	29.691	19.1931	18.7584	15.9895	20.8683	15.5521	1.78762	1.80687	1.69045	9.20681	11.7258	9.21847	5	5	4.5	23.0754	17.4879	1.75274	9.92213	4.83333
line_6006	MEL_140_3	21.4959	NA	29.6712	16.3936	16.9941	NA	19.9871	13.5992	NA	1.89465	1.67748	NA	10.6269	8.08306	NA	5.5	6.5	21.5313	16.1196	1.76814	8.96119	6.22892
line_6007	MEL_141_1	NA	20.418	27.3181	19.8344	NA	16.1976	20.5581	17.6508	1.60243	1.67553	1.52305	10.2838	12.4412	11.6489	7	6.5	5.5	22.4372	18.1106	1.61056	11.131	6.33333
line_6010	MEL_141_5	21.7442	17.1823	24.9836	17.0634	16.8698	12.8131	17.4554	13.9673	1.67842	1.8272	1.73456	7.55982	9.55078	8.03917	10	6.5	7.5	20.3072	15.3884	1.73959	8.49038	8
line_6011	MEL_141_6	23.9551	21.3464	24.3705	15.4179	17.9995	14.6805	17.0711	12.8118	1.85853	1.82153	1.66376	7.97915	9.28376	7.62855	7	5	5	21.1499	15.6925	1.77003	8.41643	5.66667
line_6012	MEL_141_7	20.6265	15.9612	20.6526	14.8251	17.8324	12.6712	15.7556	12.9765	1.58373	1.64512	1.62905	7.90412	9.40926	7.92723	3	3.5	4	18.4837	14.9983	1.62728	8.51638	3.5
line_6014	MEL_142_2	24.0096	17.4475	22.2394	14.3544	18.917	13.0455	16.3885	12.3877	1.69845	1.70597	1.64612	7.6309	9.43359	7.37312	4	4	4	19.709	15.3119	1.68387	8.2865	4
line_6015	MEL_142_3	23.8828	21.5656	24.77	17.1154	18.943	15.347	18.5493	14.5379	1.79436	1.67495	1.57176	8.67081	11.0772	9.45844	6	6	6.5	21.6093	16.697	1.68109	9.6517	6.16667
line_6016	MEL_142_4	23.3769	20.8023	26.2963	19.552	18.1969	15.0913	18.9808	15.3669	1.74029	1.75805	1.79155	8.7199	10.8115	8.66894	7	6	5.5	22.1607	16.7509	1.75419	9.36367	6.16667
line_6020	MEL_142_8	23.1463	21.1469	25.3314	18.5284	17.499	14.7705	17.5309	14.0299	1.8386	1.84103	1.78838	8.159	9.4166	7.85781	6	5	5.5	21.777	15.9569	1.80652	8.57157	5.5
line_6022	MEL_143_2	21.6985	18.7385	25.3748	19.5991	18.0711	14.8014	18.3216	16.4168	1.60699	1.75662	1.64936	9.30564	10.417	10.0606	6.5	5.5	4.5	21.2156	16.7457	1.67284	9.81681	5.5
line_6023	MEL_143_4	NA	18.6244	29.3797	17.9888	NA	14.6848	21.1205	15.7686	1.60301	1.75862	1.54795	9.23771	12.3253	10.2599	5	5.5	5	22.0311	17.3637	1.64246	10.4007	5.16667
line_6025	MEL_143_7	22.9026	17.7708	25.3441	16.8107	19.0048	14.1446	18.6252	15.5221	1.57082	1.71562	1.47204	9.13073	10.8591	10.6478	4	5.5	5	20.6869	16.6801	1.59807	10.0614	4.83333
line_6026	MEL_143_8	22.5621	18.2615	25.1045	17.3965	18.6638	13.8678	19.67	16.2638	1.66753	1.6036	1.4402	8.29945	12.3963	11.4245	8	8.5	6	20.7886	16.924	1.58421	10.4859	7.5
line_6027	MEL_144_1a	NA	17.2692	24.137	NA	NA	13.0909	17.3791	NA	1.67579	1.76066	NA	7.80601	9.81017	NA	4	5	NA	19.7442	15.3407	1.6853	8.6859	4.37661
line_6034	MEL_145_2	20.2051	15.5413	20.0806	13.3808	15.9852	11.7704	14.6784	12.0798	1.67602	1.73472	1.52341	6.80395	8.24193	7.68679	NA	6	4.5	17.8987	14.0131	1.64968	7.79842	5.47892
line_6035	MEL_145_3	NA	17.4541	24.1055	16.032	NA	13.359	17.3547	13.0347	1.64699	1.75764	1.73467	8.06612	9.80862	7.4805	8	4.5	5.5	19.8686	15.3005	1.70995	8.5492	6
line_6036	MEL_145_4	20.5871	15.3155	24.9764	14.6241	16.7104	12.2018	17.599	12.6564	1.56577	1.80666	1.51652	7.68268	9.69393	8.27304	9	6	7.5	19.1874	14.9841	1.6364	8.63348	7.5
line_6038	MEL_145_6	NA	NA	25.1004	16.9243	NA	NA	18.171	14.3689	NA	1.75374	1.60593	NA	10.3706	8.92411	9	8.5	8	20.6182	16.0174	1.67975	9.19574	8.5
line_6040	MEL_146_1a	20.5483	16.0632	21.3189	13.2381	16.3524	12.4534	16.1991	11.755	1.62066	1.65163	1.55466	7.58033	9.62107	7.29864	8.5	7.5	8	18.3001	14.4817	1.61818	8.30437	8
line_6041	MEL_146_1b	23.6755	20.413	29.6386	16.3468	18.2498	14.3885	19.8068	13.6368	1.81044	1.92886	1.66526	8.01039	10.3546	8.17842	6	7.5	6	22.1702	16.4267	1.78788	8.88934	6.5
line_6045	MEL_147_1	23.3969	19.8508	28.5977	20.1125	18.4538	14.2999	19.4538	15.161	1.77572	1.87398	1.8344	8.0749	10.466	8.25519	8	6	5.5	22.5559	16.6951	1.81125	8.96167	6.5
line_6049	MEL_147_5A	NA	21.8845	24.4804	16.3283	NA	14.9837	17.409	13.1619	1.87452	1.79259	1.70955	8.08583	9.69105	7.61344	3	4	3.5	21.1817	15.7767	1.77968	8.55924	3.5
line_6052	MEL_148_1a	19.877	17.9435	25.7235	17.5251	16.3202	13.73	18.4588	14.3145	1.65545	1.76573	1.69003	8.25573	10.4936	8.43083	5	4.5	5.5	20.3268	15.7469	1.70169	9.07162	5
line_6053	MEL_148_1b	24.1117	18.9012	25.0569	17.4757	18.8903	14.6874	19.6317	15.6767	1.6296	1.6017	1.50206	9.13463	12.3829	10.5357	7	6	6	21.2432	17.0118	1.59069	10.4667	6.33333
line_6055	MEL_148_1cB	22.8773	18.4465	25.2532	17.4332	19.0974	14.3331	18.6731	15.5087	1.62105	1.68705	1.54954	8.90744	11.1396	9.98535	6	6	6	20.9289	16.746	1.6272	9.88814	6
line_6056	MEL_148_1d	21.2997	17.76	25.2721	14.0257	17.5895	14.0646	19.5021	13.2871	1.58907	1.62484	1.45751	8.86353	12.0849	9.0009	7.5	4.5	6.5	19.7717	16.0848	1.57249	9.86436	6.16667
line_6057	MEL_148_1e	19.7979	16.9735	22.7222	17.657	17.1744	13.5752	17.9885	15.5731	1.56871	1.56945	1.55165	8.75666	11.4553	10.1905	7.5	6.5	7	19.5247	16.0573	1.57789	9.99408	7
line_6058	MEL_148_1fA	19.3546	15.7544	23.8617	15.9819	15.9606	13.4097	18.4773	14.1513	1.47484	1.59062	1.51424	9.02325	11.6733	9.21	5.5	4.5	5	19.0748	15.5748	1.54554	9.85213	5
line_6060	MEL_149_1	21.9334	20.6717	29.4683	17.1532	17.3961	14.9487	19.4318	14.6193	1.7698	1.93857	1.64033	8.48103	10.0881	8.90609	5.5	4	5	21.9967	16.4922	1.77147	9.15609	4.83333
line_6062	MEL_149_3	24.2476	21.9539	27.381	19.4204	20.1766	16.6322	20.6036	16.7185	1.67142	1.67246	1.57422	10.0391	12.4959	10.6934	7.5	10	8.5	22.7698	18.1061	1.64496	10.8031	8.66667
line_6066	MEL_149_6	21.3227	16.9949	22.4672	16.4689	16.0419	13.0181	16.194	13.2963	1.65105	1.75259	1.73443	7.83294	9.13014	7.62694	5	5.5	5.5	19.5458	14.8553	1.70959	8.33013	5.33333
line_6069	MEL_150_3	NA	17.672	27.0124	17.3849	NA	12.9136	18.5971	16.0928	1.7459	1.85431	1.46915	7.37304	10.0606	11.248	8	5.5	4.5	21.0211	16.3169	1.6894	9.50144	6
line_6070	MEL_150_5	23.2562	18.6309	NA	NA	18.5658	14.0638	NA	NA	1.6699	NA	NA	8.3897	NA	NA	4.5	NA	NA	21.1033	16.375	1.67676	9.22533	4.04215
line_6071	MEL_150_6	NA	20.1181	30.3499	15.3212	NA	14.7163	19.8414	13.9831	1.74513	1.96063	1.5249	8.48935	10.217	9.09063	7	5	4	21.9787	16.5641	1.73679	9.2482	5.33333
line_6072	MEL_150_8	NA	19.7347	21.9579	16.9637	NA	14.761	16.4245	14.4997	1.71631	1.68665	1.68781	8.75498	9.62265	8.58102	6.5	7	7.5	20.1427	15.8112	1.69569	9.00821	7
line_6073	MEL_151_1	NA	18.1057	24.8539	17.4056	NA	14.1904	18.1223	14.6553	1.60812	1.7186	1.63993	8.94335	10.5619	8.91475	8.5	8.5	8.5	20.5825	16.1494	1.65922	9.42657	8.5
line_6075	MEL_151_3	NA	18.0346	27.0633	16.1307	NA	15.395	21.2573	15.8779	1.4684	1.59598	1.36155	10.5593	13.5764	11.6991	10	9	8	20.8047	17.6159	1.50037	11.5492	9
line_6077	MEL_151_5	21.5859	17.3409	27.2037	16.7135	18.5128	13.5754	18.5964	13.9983	1.61552	1.87411	1.6924	8.46539	9.9812	8.26332	7	6	5	20.6902	16.1348	1.7225	8.937	6
line_6079	MEL_152_1a	20.4456	16.0665	24.3672	13.5834	17.0149	11.9836	17.6644	12.2721	1.69817	1.74987	1.5531	6.88868	10.0496	7.76558	4	4	4.5	18.9744	14.9355	1.66936	8.36271	4.16667
line_6081	MEL_152_2a	22.7127	19.2445	NA	14.7329	17.2911	13.2011	NA	11.9649	1.86689	NA	1.72913	7.10086	NA	6.84344	7	4	6	20.5221	15.1523	1.8081	7.94124	5.66667
line_6084	MEL_152_3B	22.6219	19.0523	24.8415	19.2713	17.2436	14.0085	17.9078	15.4921	1.73614	1.76249	1.7203	8.17774	10.1499	8.97733	4	4.5	4.5	21.2926	16.1283	1.73334	9.10735	4.33333
line_6085	MEL_152_4	21.0063	18.7218	21.5159	17.8269	16.5897	14.229	16.384	14.6819	1.66917	1.63804	1.61444	8.55979	9.85412	9.03101	6	5	6	19.9178	15.5509	1.64601	9.14742	5.66667
line_6086	MEL_153_1	22.2145	17.4293	27.3018	17.8076	18.0782	13.8389	18.5831	14.1607	1.58578	1.87989	1.72126	8.8294	9.90654	8.18243	6	5.5	5.5	21.081	16.1302	1.72394	8.99668	5.66667
line_6087	MEL_154_1a	NA	16.5535	21.458	15.0887	NA	13.3221	16.6254	13.9511	1.55503	1.60779	1.51105	8.48548	10.2107	9.19519	8	6.5	7	18.7125	15.3402	1.57321	9.27523	7.16667
line_6089	MEL_154_2a	NA	17.036	22.7078	17.1743	NA	13.3149	17.5994	15.3682	1.62451	1.61639	1.53019	8.21032	10.8668	10.0367	6	8	6.5	19.6952	15.9687	1.60177	9.62519	6.83333
line_6091	MEL_154_3	19.9307	16.6357	25.9126	16.0746	15.0592	12.5426	18.8831	14.3718	1.66821	1.73382	1.55125	7.42664	10.9296	9.28509	3.5	6	5.5	19.8119	15.3365	1.6553	9.20366	5
line_6092	MEL_155_1a	23.7098	18.3333	24.1637	15.2691	18.6072	13.749	17.8225	13.5319	1.68188	1.71423	1.53291	8.14801	10.3742	8.7457	4	5	5	20.4101	15.9319	1.64817	9.09673	4.66667
line_6094	MEL_155_2aA	21.4085	16.6795	20.4346	14.7071	17.3346	13.3914	15.8543	13.4627	1.56022	1.60676	1.44076	8.52714	9.72514	9.17039	NA	7	4	18.722	15.1667	1.55378	9.14105	5.72892
line_6097	MEL_155_3a	NA	18.8565	29.6364	20.5497	NA	13.6047	19.8884	14.8671	1.76571	1.89364	1.86281	7.67871	10.6077	8.06523	4	4	4.5	22.8161	16.5165	1.82243	8.83443	4.16667
line_6099	MEL_156_1A	NA	17.9843	25.7947	19.6931	NA	13.236	17.9354	15.2943	1.73369	1.83496	1.79211	7.55881	9.75994	8.64751	6	4	4	21.3822	16.017	1.77501	8.72411	4.66667
line_6101	MEL_156_4	NA	19.8977	28.9548	21.0349	NA	14.6369	20.5444	16.8821	1.73233	1.79654	1.7377	8.47151	11.5764	9.85933	10	8	8	23.0335	17.4928	1.74734	9.85231	8.66667
line_6102	MEL_156_5	NA	20.8071	30.5008	19.8017	NA	15.8298	20.904	16.3111	1.66927	1.85214	1.70529	9.61237	11.4704	9.64809	9	7.5	8.25	23.3481	17.7516	1.73563	10.0881	8.25
line_6103	MEL_156_6	NA	20.2136	30.8261	NA	NA	15.3756	21.805	NA	1.66446	1.79458	NA	9.29855	12.582	NA	8	8	NA	23.0834	17.7435	1.6947	10.3963	7.87661
line_6105	MEL_157_1	23.1532	20.2074	25.8745	14.9386	17.7897	14.482	19.8381	14.4719	1.78101	1.6421	1.40258	8.14707	12.214	10.2943	5.5	6	6.5	20.9624	16.531	1.61781	10.0665	6
line_6109	MEL_157_5	18.9869	14.7487	22.7114	14.9515	15.7331	12.3257	17.117	13.1593	1.4985	1.66446	1.58269	8.18977	10.2228	8.22888	7	6.5	7	18.3472	14.8104	1.59429	8.9174	6.83333
line_6110	MEL_157_6	NA	NA	22.8334	15.2709	NA	NA	16.8668	13.5489	NA	1.7076	1.56597	NA	9.82436	8.58956	NA	5	5	19.2594	15.2568	1.64393	8.84246	5.22892
line_6112	MEL_158_1A	NA	19.1329	27.2862	18.1673	NA	13.839	19.3901	14.7087	1.75848	1.78441	1.74367	7.84655	10.9416	8.5064	7.5	6	4	21.6691	16.4051	1.75321	9.10437	5.83333
line_6114	MEL_158_2	NA	17.1691	26.9584	15.3027	NA	13.9488	19.8005	14.3736	1.55034	1.72458	1.47099	9.06068	11.5839	9.69756	7	6.5	7	20.3418	16.4539	1.59437	9.97681	6.83333
line_6116	MEL_158_4	20.3286	16.2442	24.5981	14.8828	16.9376	12.7162	17.9432	13.2396	1.59919	1.72679	1.51633	7.9051	10.3689	8.61322	3	4.5	5	19.3001	15.3323	1.6227	8.98777	4.16667
line_6119	MEL_158_7	18.684	17.1134	25.51	15.9334	16.6449	13.3269	18.8756	14.0972	1.59923	1.71005	1.5425	8.22417	11.0819	9.00726	5	4	4.5	19.5431	15.7721	1.62548	9.39602	4.5
line_6120	MEL_158_8	20.6387	15.7452	22.7647	13.3079	17.0159	13.0925	17.3093	12.4745	1.50716	1.65428	1.4788	8.60805	10.4183	8.33015	6	4.5	4.5	18.5637	15.1353	1.56333	9.12212	5
line_6121	MEL_159_1	NA	20.2774	30.4892	20.4912	NA	14.9865	20.5788	16.4642	1.70397	1.88995	1.65751	8.84253	11.0616	9.97483	5	4.5	4	23.3863	17.4839	1.74289	9.84423	4.5
line_6122	MEL_159_2A	NA	NA	25.6539	21.2577	NA	NA	17.2151	15.1988	NA	1.91572	1.9471	NA	8.90056	7.83344	NA	4.5	5	22.3121	15.9723	1.88907	8.16864	4.97892
line_6124	MEL_159_4	NA	16.4709	23.8307	14.1326	NA	12.7596	17.1633	12.8127	1.64284	1.75397	1.54251	7.82007	9.73806	8.20275	10	7.5	6.5	19.0559	15.0335	1.6512	8.66532	8
line_6125	MEL_159_5	22.5275	16.4338	26.5588	NA	18.7758	13.0338	19.1855	NA	1.57047	1.75738	NA	8.25209	11.0234	NA	9.5	7.5	NA	20.5162	16.2764	1.64012	9.35145	8.37661
line_6127	MEL_159_8	NA	NA	25.3584	13.1388	NA	NA	18.0217	12.1552	NA	1.7864	1.49817	NA	10.0759	8.03259	NA	5.5	5.5	19.3955	15.1713	1.64851	8.71997	5.72892
line_6128	MEL_160_1	20.9967	17.4871	27.079	13.6228	16.5581	13.2899	19.0181	12.6389	1.66704	1.81062	1.49735	7.85428	10.592	8.30896	6	5	5	19.9412	15.4718	1.66168	8.94999	5.33333
line_6129	MEL_160_4	NA	16.2496	19.5838	12.9612	NA	12.9143	15.9519	12.4166	1.56302	1.52084	1.38349	8.25449	10.3253	8.71297	5	4.5	6	17.6043	14.6505	1.51253	9.10387	5.16667
line_6130	MEL_160_5	19.3818	15.3919	22.036	13.5129	16.2946	12.3728	17.4392	12.8496	1.54713	1.57676	1.39619	7.83349	11.0088	9.05747	7	6	6.5	18.127	14.94	1.52803	9.27763	6.5
line_6132	MEL_160_8	18.2035	17.8093	22.4065	15.1187	15.2659	13.4942	17.0039	13.2421	1.67459	1.64842	1.60862	8.0055	10.2358	8.15072	4	4.5	4.5	18.7851	14.9504	1.64894	8.846	4.33333
line_6134	MEL_161_2	24.0493	21.3305	27.0246	20.0562	17.8723	14.6753	19.2992	15.001	1.86702	1.78214	1.77656	7.88907	10.9352	8.54319	7	6.5	5	22.6588	16.5865	1.7941	9.12524	6.16667
line_6135	MEL_161_5	NA	15.4155	25.0325	16.097	NA	12.3323	17.1083	13.3671	1.54872	1.88136	1.64788	7.73893	8.98249	8.0484	5	4.5	5	19.5992	15.0525	1.69193	8.3816	4.83333
line_6136	MEL_161_7	22.2619	18.2746	23.5935	15.4482	18.1852	14.1262	18.4266	13.885	1.62853	1.6078	1.49594	8.69935	11.5209	9.24819	10	7	7.5	20.0216	16.1223	1.59037	9.7267	8.16667
line_6138	MEL_162_2	22.0448	17.0401	25.0667	15.9885	17.4856	13.5487	19.4801	13.9962	1.56923	1.61243	1.53022	8.62478	12.1933	9.10625	10	6.5	7	20.1366	16.0989	1.58438	9.85721	7.83333
line_6139	MEL_162_3	NA	18.2259	23.2941	17.0008	NA	13.3636	16.6401	13.9378	1.73876	1.78408	1.72904	7.7196	9.22356	7.95889	4.5	5	5	20.1078	15.3515	1.74302	8.41946	4.83333
line_6140	MEL_162_4A	NA	19.7763	23.3764	21.1221	NA	14.882	17.4533	16.0581	1.70504	1.69025	1.81166	8.92857	10.2116	8.97059	8	8	7	21.5888	16.5252	1.72982	9.33804	7.66667
line_6143	MEL_162_6	NA	18.1383	28.7831	15.799	NA	13.2942	18.9429	13.5365	1.72832	1.95339	1.57566	7.68388	9.74246	8.53351	6	6.5	5.5	21.1887	15.8345	1.74464	8.72228	6
line_6146	MEL_163_2	26.712	17.7017	27.1295	23.6557	20.0096	13.3413	18.7745	16.7975	1.69065	1.83708	1.93409	7.86753	10.2774	8.74309	8	6.5	8.5	23.2193	17.0195	1.8047	8.98799	7.66667
line_6147	MEL_163_3	19.1416	15.3203	23.2111	12.6284	15.3572	12.3163	16.8854	11.6635	1.56275	1.74201	1.51371	7.75736	9.63586	7.44282	4.5	4	5	18.1226	14.3696	1.61569	8.40056	4.5
line_6148	MEL_163_4	NA	20.4689	22.6177	12.4508	NA	16.4578	16.4241	11.2839	1.58262	1.74628	1.52809	10.6372	9.14169	7.15913	10	7	8.5	19.3398	15.4106	1.62701	9.00232	8.5
line_6151	MEL_163_7	24.1311	20.1368	25.7043	21.5053	19.997	15.2997	19.4483	17.4946	1.68832	1.6675	1.66749	9.16729	11.7584	10.5919	8	6	6	22.4575	17.7114	1.67587	10.3133	6.66667
line_6152	MEL_164_1	23.5051	18.2483	24.9483	NA	19.4209	14.1511	18.9499	NA	1.61591	1.66139	NA	8.76807	11.4975	NA	8	6.5	NA	20.8203	16.6789	1.61909	9.74856	7.12661
line_6153	MEL_164_2	NA	NA	27.3826	NA	NA	NA	20.7001	NA	NA	1.66878	NA	NA	12.5919	NA	NA	5.5	NA	21.6443	17.2822	1.62454	10.551	5.71107
line_6155	MEL_164_4A	NA	NA	26.9412	18.429	NA	NA	17.8978	14.3199	NA	1.9279	1.78392	NA	9.27688	7.97178	NA	5	5	21.7779	15.902	1.82625	8.37507	5.22892
line_6159	MEL_164_7	21.3514	18.2254	23.4851	NA	16.9919	13.753	17.7512	NA	1.68003	1.66607	NA	8.16991	10.5859	NA	6	5	NA	19.8835	15.6175	1.64771	9.143	5.37661
line_6161	MEL_165_1A	NA	NA	26.4311	16.4126	NA	NA	18.287	12.9549	NA	1.84911	1.79808	NA	9.95138	7.13301	NA	5	5.5	20.9021	15.5526	1.79936	8.30918	5.47892
line_6163	MEL_165_2A	NA	16.7297	21.8061	13.9286	NA	13.6479	17.2979	12.9496	1.54089	1.57384	1.43825	8.83989	10.9606	8.91136	7	4.5	5	18.5489	15.3393	1.53769	9.51012	5.5
line_6165	MEL_165_3	17.9475	13.9932	20.167	12.1551	15.3094	11.5238	15.9222	11.3161	1.47441	1.58283	1.44137	7.50919	9.898	7.63777	2	4	3.5	16.8864	13.9208	1.52172	8.46037	3.16667
line_6166	MEL_165_4	NA	NA	21.8036	14.8622	NA	NA	17.6314	14.277	NA	1.53204	1.40195	NA	11.5221	10.0614	NA	6.5	5	18.7607	15.7913	1.50266	10.1138	5.97892
line_6167	MEL_165_5A	NA	NA	21.6207	15.1308	NA	NA	16.1469	12.8656	NA	1.69071	1.64393	NA	9.40822	7.72903	NA	4	5	18.7904	14.7544	1.66934	8.33038	4.72892
line_6169	MEL_165_6A	19.7025	18.2341	23.7901	13.8276	16.3095	12.908	16.9002	12.3756	1.78546	1.79366	1.58998	7.19337	9.36368	7.81251	5	5.5	6	19.1979	14.8434	1.71871	8.26702	5.5
line_6171	MEL_165_7	21.5883	19.52	28.0015	18.0175	16.9834	13.5348	18.8504	14.1222	1.8561	1.91096	1.78102	7.27324	9.96742	7.99971	6	4.5	5	21.567	15.8861	1.83005	8.51631	5.16667
line_6172	MEL_165_8	22.4074	16.3981	20.9434	12.5955	17.4551	13.0357	16.6869	12.0012	1.56221	1.56645	1.41648	8.23104	10.5133	8.23452	4	4.5	4	18.5408	14.9864	1.53539	9.01399	4.16667
line_6173	MEL_166_1a	22.3986	17.1679	27.6624	15.833	18.2227	14.3945	21.0632	14.6193	1.50769	1.65344	1.43261	9.6269	12.9462	10.1577	5	8	6	20.7348	16.8894	1.54967	10.6607	6.33333
line_6175	MEL_166_2a	23.732	19.2284	26.5483	20.4668	18.6023	13.3627	17.048	14.5359	1.83498	2.01644	1.93906	7.24964	8.40646	7.57917	5	3.5	4	22.15	15.8982	1.90126	7.9423	4.16667
line_6177	MEL_166_3b	23.3216	21.4398	27.5643	19.3443	18.5653	14.7871	19.1913	14.938	1.85492	1.83339	1.79135	8.04065	10.5838	8.42351	5.5	5	5.5	22.4969	16.7187	1.80994	9.03378	5.33333
line_6179	MEL_167_7	22.265	18.8586	25.7859	15.3257	18.2261	14.2625	17.8185	12.7884	1.67476	1.84132	1.67309	8.52728	9.66432	7.5663	7	8	8.5	20.5655	15.8036	1.7246	8.66447	7.83333
line_6180	MEL_167_8	NA	17.1195	28.1599	13.8747	NA	13.3843	19.612	12.3944	1.60534	1.83268	1.56561	8.2818	10.7793	7.84329	6	4.5	5	20.2708	15.7335	1.67009	8.99267	5.16667
line_6182	MEL_168_1bA	22.4347	17.3389	27.9445	16.8797	18.4772	13.4928	19.0942	14.1239	1.61927	1.87017	1.62057	8.22613	10.296	8.64702	9	7	7.5	21.0492	16.2402	1.70134	9.06847	7.83333
line_6184	MEL_168_3	18.6702	18.4631	22.5887	15.7911	16.2815	13.7032	16.5832	13.1667	1.72327	1.7209	1.66497	7.99387	9.41985	7.84622	4	5.5	5	19.1895	15.1024	1.70109	8.52191	4.83333
line_6189	MEL_169_2aA	NA	17.7129	27.1821	18.9351	NA	13.068	18.7924	14.7165	1.72526	1.84082	1.78741	7.56342	10.2541	8.34195	5.5	6.5	6	21.4744	16.0463	1.77288	8.77942	6
line_6192	MEL_169_2cA	23.294	19.2857	25.887	19.8153	18.3161	13.6595	17.9301	14.8132	1.8094	1.84727	1.87617	7.61344	9.74706	7.9647	5	6	5	21.8034	16.1423	1.82557	8.5406	5.33333
line_6194	MEL_170_1b	21.1534	16.0637	22.9109	17.2078	16.2803	12.7164	17.8797	15.196	1.59085	1.60714	1.51611	8.0302	11.0786	10.1063	5.5	6	6	19.5626	15.5901	1.58503	9.65418	5.83333
line_6196	MEL_170_3	21.742	18.4511	25.8468	16.0979	16.6151	12.8694	17.9432	12.8129	1.82265	1.84809	1.70268	6.98143	9.74276	7.48129	3	2	2	20.5456	15.208	1.77874	8.22005	2.33333
line_6197	MEL_170_5A	NA	NA	28.6696	17.1598	NA	NA	19.723	14.1596	NA	1.85656	1.63851	NA	10.7338	8.59977	NA	4.5	4.5	21.937	16.4982	1.73607	9.21134	4.72892
line_6201	MEL_171_1aB	NA	22.2763	28.431	20.1176	NA	15.5929	19.6994	15.8157	1.81981	1.84364	1.79431	8.69687	10.8105	8.88061	4	4.5	4.5	23.2748	17.2409	1.80351	9.4174	4.33333
line_6206	MEL_171_2c	23.7023	22.0589	26.1363	17.8879	18.9514	15.6918	18.8556	14.4186	1.79779	1.75646	1.71306	8.85315	10.7902	8.41774	5.5	5.5	4	22.1111	16.8097	1.74756	9.32381	5
line_6207	MEL_172_1	24.4089	18.8889	25.2371	21.0424	18.3348	14.12	17.5122	16.6183	1.71366	1.83663	1.73501	8.32499	9.49737	9.64165	6	5.5	4	22.0685	16.5317	1.75284	9.15288	5.16667
line_6208	MEL_172_2	20.5975	15.3337	26.606	13.4589	17.3195	12.277	19.3036	12.6354	1.55593	1.75877	1.42593	7.86861	11.0432	8.64585	5.5	3.5	3.5	19.2884	15.4781	1.59282	9.1797	4.16667
line_6210	MEL_172_4A	20.7327	19.3063	24.6547	16.3698	16.6971	13.9295	17.3284	12.9765	1.757	1.82618	1.74415	7.9573	9.47928	7.3767	4	4	4	20.3257	15.3521	1.76519	8.39405	4
line_6212	MEL_172_5	NA	14.0516	26.9785	20.2954	NA	11.044	19.2673	16.6833	1.56477	1.78148	1.64358	6.78143	10.8744	10.1521	NA	4.5	3.5	20.8297	16.1564	1.66604	9.25133	4.22892
line_6213	MEL_172_6	20.5714	17.0483	24.1576	12.8957	16.491	12.556	16.4747	11.3862	1.73562	1.8831	1.58103	7.25352	8.6712	6.89177	8	4.5	6	19.0175	14.5126	1.72771	7.82241	6.16667
line_6214	MEL_173_2	28.0006	23.6264	31.7752	21.8557	20.019	15.7884	19.9973	16.5731	1.89875	2.04232	1.84067	8.34488	9.90986	9.11435	5.5	4.5	4	25.2785	17.7403	1.89869	9.12571	4.66667
line_6216	MEL_173_5	22.2485	18.8634	27.3789	17.8553	17.7697	13.972	18.8472	14.7853	1.71707	1.85391	1.68761	8.1924	10.2231	8.72614	7	5	4.5	21.4071	16.279	1.745	9.06059	5.5
line_6218	MEL_174_1	21.4326	16.6857	24.6067	16.1153	16.8792	13.0486	18.1061	14.0313	1.61888	1.7205	1.58377	8.07278	10.5475	8.82191	8	6.5	6	19.8706	15.5886	1.64645	9.14665	6.83333
line_6219	MEL_174_2	20.924	19.2225	26.7346	NA	17.9645	14.2375	18.7445	NA	1.72022	1.81506	NA	8.36007	10.3494	NA	5.5	5	NA	20.8665	16.2636	1.72641	9.12442	5.12661
line_6220	MEL_174_3A	NA	NA	26.6957	15.4347	NA	NA	18.5589	13.5443	NA	1.83356	1.6726	NA	10.1215	8.08785	NA	5	5.5	20.6549	15.8611	1.74069	8.76042	5.47892
line_6222	MEL_174_4	20.1076	15.5471	23.0669	14.3064	15.8307	12.4542	17.028	12.4373	1.55668	1.71114	1.64887	7.86182	9.87955	7.54805	9	6.5	7.5	18.6808	14.6883	1.64455	8.53035	7.66667
line_6226	MEL_174_8B	NA	NA	23.8406	14.9311	NA	NA	17.3711	13.1993	NA	1.73887	1.54391	NA	9.94179	8.40243	NA	5.5	4.5	19.4907	15.3122	1.64776	8.8145	5.22892
line_6228	MEL_175_2A	NA	NA	29.3745	16.5601	NA	NA	19.5831	14.5412	NA	1.91143	1.55206	NA	10.3825	9.43066	NA	4.5	5.5	21.9735	16.5847	1.72294	9.4037	5.22892
line_6231	MEL_175_4B	NA	NA	26.966	18.5023	NA	NA	20.778	16.6525	NA	1.62969	1.52094	NA	12.9604	11.1429	NA	8	6.5	21.8119	17.7685	1.59279	11.1245	7.47892
line_6232	MEL_175_5	21.8147	17.8817	25.3894	13.9883	18.2616	14.5242	20.3015	13.0747	1.55662	1.56244	1.44235	9.4621	13.1548	8.89469	9.5	5	7.5	19.9184	16.4434	1.54017	10.3116	7.33333
line_6233	MEL_175_6A	NA	NA	27.3934	17.5017	NA	NA	19.3712	14.4861	NA	1.79822	1.70077	NA	10.8681	8.45537	NA	6	6	21.6132	16.4891	1.73771	9.2073	6.22892
line_6235	MEL_175_8	22.7284	16.2887	22.5838	15.608	18.5968	13.1506	17.5044	14.4708	1.55557	1.61445	1.49539	8.50672	10.7997	9.65122	9	6.5	8	19.5366	15.9345	1.57072	9.58047	7.83333
line_6236	MEL_176_1	22.681	19.6303	27.0993	22.008	18.314	14.258	18.8108	16.2532	1.74393	1.84076	1.8625	8.1498	10.2669	8.78205	5.5	5.5	4.5	22.4455	16.751	1.8004	9.07695	5.16667
line_6240	MEL_176_5	NA	20.3705	30.8611	16.9032	NA	14.7043	21.1525	14.7839	1.77313	1.85219	1.58278	8.34039	11.6462	9.38521	NA	7.5	8.5	22.5824	17.1177	1.73016	9.69904	8.22892
line_6242	MEL_176_7	NA	17.4757	26.0913	16.7729	NA	13.3365	17.8647	13.9282	1.64053	1.86776	1.66668	8.03277	9.54785	8.29624	6	6.5	6	20.576	15.6646	1.72043	8.69852	6.16667
line_6244	MEL_177a_1	19.1215	15.988	25.2123	14.2952	15.2406	12.1385	17.0657	12.3634	1.66374	1.89129	1.59767	7.16636	8.94299	7.63198	7	5	5.5	19.006	14.4918	1.71389	8.08717	5.83333
line_6247	MEL_177b_1a	NA	22.533	25.8654	16.3431	NA	15.5919	18.011	13.5398	1.85422	1.83073	1.68954	8.50204	9.83914	8.08526	6.5	5.5	5	21.709	16.1954	1.77905	8.85585	5.66667
line_6250	MEL_178_1b	23.8497	20.4028	27.2597	19.8801	19.9727	15.5777	20.0019	16.1238	1.68629	1.72505	1.69894	9.60095	11.7471	9.53003	5	5.5	4.5	22.4401	17.5939	1.70143	10.1303	5
line_6251	MEL_178_2a	23.5602	17.1921	23.0949	18.0107	18.0069	13.2937	16.4606	14.1317	1.61672	1.7876	1.7388	8.14938	9.12696	8.1213	4	5	4.5	20.4883	15.5527	1.71107	8.56133	4.5
line_6252	MEL_178_3a	21.8132	19.8809	NA	NA	17.2996	14.2424	NA	NA	1.78238	NA	NA	7.99644	NA	NA	3.5	NA	NA	21.0365	15.9856	1.75689	8.96196	3.04215
line_6254	MEL_179_2	NA	16.3671	23.1868	15.007	NA	12.1759	16.9477	13.0411	1.71624	1.73417	1.60906	6.94997	9.70081	8.01888	4	3.5	2.5	19.0885	14.883	1.6865	8.35293	3.33333
line_6255	MEL_179_3	23.3083	14.2329	20.1241	14.0839	17.8082	11.7681	15.8571	13.1107	1.51696	1.55773	1.38837	7.72601	9.84391	9.15655	6	7	6	18.419	14.854	1.51127	8.94175	6.33333
line_6256	MEL_179_4	21.4353	17.9194	25.6385	19.2137	16.5952	13.3359	18.3142	15.3576	1.70394	1.77356	1.68501	7.80421	10.3753	9.16991	5	3.5	4	20.9692	15.9095	1.71677	9.12008	4.16667
line_6257	MEL_179_5	NA	16.7694	29.5398	18.4335	NA	13.3705	21.2789	15.9427	1.57042	1.75907	1.56144	8.4271	12.2788	10.2156	6	4.5	4	21.7093	17.1049	1.63698	10.1427	4.83333
line_6258	MEL_180_1	21.1577	18.8471	19.6788	14.6081	16.7809	14.1057	15.8671	12.9227	1.6839	1.53769	1.5436	8.36587	10.1283	8.30939	4	4	3	18.9394	15.0902	1.60004	8.96382	3.66667
line_6259	MEL_180_2	22.8889	18.1191	25.0136	17.0861	17.466	13.3795	17.6676	13.5413	1.72478	1.80673	1.74765	7.74854	9.72949	7.6307	4	4	4.5	20.7441	15.5864	1.75104	8.47863	4.16667
line_6260	MEL_180_3	22.347	19.7305	NA	17.939	18.4225	15.1573	NA	15.6902	1.64891	NA	1.58351	9.25896	NA	9.91101	7	6	6.75	21.3783	16.9485	1.65684	10.0373	6.58333
line_6262	MEL_180_5	NA	15.0531	22.4053	14.9726	NA	12.7221	17.8187	13.8235	1.45889	1.56567	1.47385	8.8121	11.393	9.31489	5.5	5.5	5	18.5403	15.4629	1.52166	9.74146	5.33333
line_6263	MEL_180_6	20.7729	20.2203	29.9424	17.9259	16.8514	14.7206	19.7813	14.8047	1.75332	1.95202	1.6534	8.46829	10.2414	9.00039	5.5	5	4.5	21.922	16.4426	1.77442	9.22334	5
line_6267	MEL_181_3	25.0602	24.0454	30.2609	19.2613	19.2388	15.7324	19.2146	15.1104	1.98261	2.02896	1.78887	8.10139	9.54572	8.50763	4.5	5.5	4.5	23.9212	17.0973	1.90419	8.77807	4.83333
line_6268	MEL_181_5	21.2587	17.8381	25.8621	17.1632	17.3958	13.6609	18.9804	15.7678	1.65123	1.71712	1.488	8.24317	11.0926	10.7296	6	6.5	5.5	20.5424	16.3689	1.62682	9.89759	6
line_6272	MEL_182_1a	24.5019	20.7072	29.7531	17.5393	18.8986	14.6054	19.6452	14.1559	1.81134	1.941	1.6999	8.13968	10.1806	8.22408	6	5.5	5	22.6671	16.6819	1.80189	8.88961	5.5
line_6276	MEL_182_3b	NA	18.7294	24.6173	14.9586	NA	13.918	17.4865	12.9173	1.70612	1.79286	1.61645	8.12191	9.72854	8.0216	NA	6	6	20.0523	15.4517	1.70294	8.69715	6.22892
line_6277	MEL_182_4	20.187	14.9019	24.0732	16.1583	16.2777	11.9157	18.9073	14.3562	1.56759	1.58484	1.51408	7.5041	12.0071	9.43697	7.5	7	7	19.15	15.4617	1.57105	9.57776	7.16667
line_6278	MEL_183_1A	NA	NA	23.4405	13.7721	NA	NA	16.8473	12.216	NA	1.77188	1.56511	NA	9.3888	7.76726	NA	4.5	6	18.9503	14.7726	1.67031	8.33793	5.47892
line_6281	MEL_183_2B	NA	NA	26.1666	NA	NA	NA	18.3051	NA	NA	1.82288	NA	NA	10.0858	NA	NA	NA	NA	20.9992	15.9463	1.73432	8.87262	NA
line_6285	MEL_183_7	20.4541	18.0451	26.0412	17.1408	17.6245	14.0618	18.5019	14.4061	1.62668	1.78947	1.65659	8.68142	10.4007	8.81728	6	4	4	20.4521	16.1163	1.69039	9.27751	4.66667
line_6295	MEL_185_2	NA	16.7065	25.14	14.3423	NA	12.7328	18.1055	12.8566	1.64801	1.76179	1.52615	7.62732	10.2467	8.29639	4.5	4	4	19.5075	15.2864	1.65021	8.78255	4.16667
line_6296	MEL_185_3	22.6743	NA	27.9869	17.8936	17.8911	NA	19.2637	14.9886	NA	1.83773	1.65736	NA	10.513	9.0761	NA	5.5	6	21.7872	16.5317	1.73609	9.31383	5.97892
line_6297	MEL_185_4	22.4148	18.2709	24.2632	15.6411	17.9635	14.033	18.4071	13.8351	1.649	1.65007	1.52425	8.54268	11.1945	9.00261	10	8.5	8	20.2288	16.0422	1.61712	9.51811	8.83333
line_6298	MEL_185_5	20.667	18.2543	24.4963	14.4578	17.3044	13.2881	17.3778	13.1684	1.76359	1.79902	1.5245	7.58352	9.62475	8.56567	5	4	4.5	19.6731	15.3954	1.69462	8.66906	4.5
line_6302	MEL_186_1b	NA	20.4314	26.3466	14.2121	NA	14.9784	19.0619	13.0312	1.75098	1.74575	1.49843	8.68826	10.9574	8.59752	8	5	5	20.7434	16.1767	1.6676	9.37593	6
line_6305	MEL_186_2b	22.7594	16.6702	22.1988	14.2312	17.6972	12.8356	17.0586	13.1626	1.63673	1.63407	1.48883	7.78463	10.3982	8.66216	8	7	5.5	19.2604	15.3151	1.59841	8.97568	6.83333
line_6307	MEL_187_1b	21.5433	NA	23.3844	15.7574	17.13	NA	17.3516	13.1039	NA	1.69659	1.68928	NA	10.168	7.66593	NA	4.5	5.5	19.7616	15.33	1.69065	8.60982	5.22892
line_6308	MEL_187_2a	NA	16.6126	23.2601	19.166	NA	13.0925	17.3509	15.4067	1.60882	1.69348	1.76243	8.15606	10.2148	8.80387	9	6.5	8	20.2411	15.8546	1.68804	9.07006	7.83333
line_6311	MEL_187_3b	20.3307	17.72	24.4632	16.5829	16.9771	13.987	19.1008	15.56	1.5944	1.60573	1.39976	8.82165	11.9989	9.30164	8	7.5	7.5	19.9231	16.3314	1.55147	9.91386	7.66667
line_6313	MEL_188_2	21.9401	23.9504	25.2073	17.7236	16.6875	15.278	17.2922	13.6939	2.02215	1.88154	1.84069	7.67223	9.14845	7.40915	4.5	4	4	21.9138	15.7736	1.88772	8.22702	4.16667
line_6314	MEL_188_7	22.8474	19.3713	23.6008	14.9618	16.9615	13.6849	17.6538	12.8381	1.83074	1.69063	1.59661	7.5172	10.4551	7.86771	4	7	5	20.2679	15.3952	1.70369	8.68798	5.33333
line_6316	MEL_188_8B	NA	20.7437	21.1146	16.3584	NA	15.1492	16.2417	13.8904	1.7489	1.62943	1.62695	8.74815	9.86477	8.41919	8	6.5	6.25	20.0295	15.7047	1.67057	9.02924	6.91667
line_6318	MEL_189_2	20.6161	18.1193	24.1724	15.3072	17.5919	13.5739	17.1165	12.8977	1.68219	1.79483	1.59443	8.03851	9.48576	7.97198	2	4	4	19.7426	15.4039	1.69002	8.58956	3.33333
line_6319	MEL_189_3	NA	NA	27.417	21.1053	NA	NA	19.7488	16.3444	NA	1.75516	1.77589	NA	11.3405	9.31999	NA	6	5	22.8705	17.2897	1.75105	9.74356	5.72892
line_6320	MEL_189_5	NA	NA	29.2653	20.5612	NA	NA	19.0755	15.4926	NA	1.97068	1.86209	NA	9.74527	8.38129	7	6.5	7	23.3225	16.7436	1.87657	8.7272	6.83333
line_6321	MEL_189_7	NA	19.6932	24.6717	NA	NA	15.9408	19.3393	NA	1.55666	1.59463	NA	10.3558	12.2501	NA	8	4.5	NA	20.7697	17.063	1.56667	10.6873	6.12661
line_6323	MEL_190_4	20.8865	18.1129	25.4496	16.1503	17.4397	14.6652	19.4016	14.3845	1.55822	1.65362	1.49741	9.50297	11.8158	9.5139	10	6.5	5	20.2306	16.3869	1.5836	10.1172	7.16667
line_6325	MEL_190_7	NA	18.606	25.469	19.2935	NA	14.1082	18.8649	15.835	1.67981	1.70026	1.60983	8.36342	11.1867	9.95682	5	4	4.5	21.3556	16.6345	1.66605	9.73771	4.5
line_6326	MEL_190_8	NA	17.8999	23.0195	14.5772	NA	12.523	15.5323	11.5363	1.82499	1.91791	1.73503	6.67206	7.918	6.49803	6	7.5	4.5	19.3293	14.2046	1.80944	7.32761	6
line_6327	MEL_191_1	20.8736	20.1305	26.9677	16.1214	16.514	15.0023	19.12	13.6086	1.70993	1.80263	1.68422	8.87764	10.6445	7.96079	9	6	7.5	20.9459	16.0434	1.72683	9.1583	7.5
line_6328	MEL_191_2	23.2808	NA	22.3133	18.1763	17.8988	NA	16.263	15.0727	NA	1.74061	1.62916	NA	9.22958	9.26546	6	6.5	4.5	20.5557	15.7648	1.68395	8.875	5.66667
line_6329	MEL_191_3	NA	18.175	26.543	19.741	NA	14.4205	19.9984	16.3637	1.58418	1.66852	1.61643	9.11801	12.1066	10.1393	5.5	5.5	4	21.6363	17.1551	1.63058	10.2693	5
line_6330	MEL_191_4	22.4196	19.1589	25.4569	20.2482	18.1613	14.611	18.7605	17.0773	1.6555	1.70889	1.58889	8.87802	11.0067	10.9133	NA	6	4	21.599	16.9542	1.6553	10.1073	5.22892
line_6331	MEL_191_6	20.057	21.3897	28.1034	16.7068	16.543	15.266	19.5567	14.1544	1.79374	1.83336	1.63302	8.64024	10.7552	8.58464	4	4.5	4.5	21.3888	16.3095	1.74544	9.30061	4.33333
line_6336	MEL_192_6	NA	20.4598	27.3719	17.9439	NA	15.2307	19.7515	15.2749	1.70045	1.7645	1.61677	9.01464	11.3038	9.45411	6	6	5.5	21.9752	17.0166	1.69303	9.81376	5.83333
line_6337	MEL_192_7	23.5091	22.8424	28.9767	20.183	18.3696	15.3562	19.5867	15.1994	1.92321	1.88944	1.82659	8.07289	10.4569	8.41842	7.5	6	5.5	23.2833	16.9337	1.85683	9.00523	6.33333
line_6339	MEL_193_1	22.6208	19.2469	28.6079	16.3992	17.8329	14.2148	19.8111	14.2034	1.7302	1.84192	1.58496	8.28454	10.8997	8.93161	4.5	4.5	4.5	21.5153	16.4226	1.71517	9.33949	4.5
line_6340	MEL_193_2	22.7637	20.0206	23.043	19.1489	18.7068	15.0515	17.3739	14.7273	1.68128	1.66924	1.78648	9.03344	10.4398	8.25878	4	4	4	21.1267	16.3803	1.70928	9.2296	4
line_6344	MEL_193_6A	NA	20.0248	27.3179	18.0868	NA	13.8699	17.7158	14.1866	1.83315	1.98734	1.86681	7.57226	8.90527	7.6415	4	4	4	21.8861	15.8341	1.87095	8.1953	4
line_6347	MEL_193_7B	NA	NA	23.8595	13.848	NA	NA	17.5592	12.1036	NA	1.70272	1.54829	NA	10.2584	7.64294	NA	5	6	19.1218	14.9872	1.63455	8.63687	5.72892
line_6348	MEL_193_8A	21.6422	19.0902	22.5581	15.8555	16.2175	13.465	16.1726	12.8787	1.80591	1.77088	1.75192	7.47436	8.99666	7.21895	6	4	4.5	19.9332	14.8936	1.76559	8.07247	4.83333
line_6354	MEL_194a_4B	NA	NA	22.0926	15.2789	NA	NA	16.0305	12.8727	NA	1.75223	1.66187	NA	9.02556	7.67128	NA	5	4.5	19.0053	14.7152	1.70239	8.15374	4.97892
line_6355	MEL_194b_1	23.1555	19.6964	26.2514	15.5037	17.7102	13.5758	17.1759	12.6048	1.8581	1.9657	1.75214	7.20299	8.72689	7.18324	8	6.5	6	21.0511	15.3803	1.83823	7.90733	6.83333
line_6356	MEL_194b_4	20.3421	15.8815	22.3741	14.9607	16.988	12.9843	17.7907	13.8385	1.52104	1.54764	1.44432	8.48885	11.4865	9.54646	8	7.5	8	18.7893	15.4919	1.52594	9.74197	7.83333
line_6357	MEL_195_1a	22.7439	18.8041	27.5186	19.7896	18.1531	14.2482	19.6056	15.6227	1.68796	1.78587	1.75724	8.51815	11.0928	8.90807	6	6.5	4.5	21.9209	16.7496	1.73691	9.45489	5.66667
line_6359	MEL_195_1cA	NA	20.6504	NA	NA	NA	14.9257	NA	NA	1.76357	NA	NA	8.52654	NA	NA	6	NA	NA	21.7596	16.546	1.74349	9.31698	5.54215
line_6362	MEL_195_1cD	20.8745	25.0851	31.6731	23.2357	16.7452	16.4475	19.7213	16.7527	1.94421	2.08155	1.95563	8.56402	9.56335	8.72052	6	4.5	5	24.3799	17.1746	1.95735	8.9765	5.16667
line_6363	MEL_195_1d	21.6071	21.8297	26.493	18.238	17.2684	15.0162	17.9389	14.1592	1.8648	1.90064	1.80322	8.17001	9.40658	7.81075	3.5	3.5	4	21.78	16.0722	1.83609	8.55839	3.66667
line_6364	MEL_195_1e	NA	21.5689	25.7973	19.9041	NA	15.031	17.3412	14.2383	1.85556	1.90996	1.97952	8.25859	8.98933	7.23812	4	3.5	4.5	22.3599	16.0551	1.88791	8.30036	4
line_6365	MEL_195_1f	NA	18.8967	23.8499	15.716	NA	13.914	17.7134	13.2845	1.73609	1.69296	1.6163	8.02351	10.4124	8.08885	4	4	4	20.0928	15.6073	1.68235	8.884	4
line_6367	MEL_196_1B	NA	20.2584	30.4098	17.9873	NA	14.9713	21.0713	14.9364	1.73585	1.83256	1.64766	8.78384	11.694	9.11655	6	5	5	22.7164	17.2069	1.7325	9.76275	5.33333
line_6368	MEL_196_2	25.0926	20.5364	26.6936	17.531	19.7433	15.4595	19.7638	15.453	1.67909	1.69727	1.53246	9.26935	11.8667	10.0928	6	6	6	22.1251	17.3317	1.64224	10.2307	6
line_6369	MEL_196_3	NA	18.7299	27.0035	14.64	NA	13.299	18.0453	12.7788	1.79262	1.91913	1.57946	7.37599	9.38784	7.90623	3.5	4	4	20.5846	15.3993	1.75458	8.35305	3.83333
line_6370	MEL_196_4	NA	17.2107	25.1725	17.6489	NA	12.8047	17.1618	14.5306	1.71593	1.87906	1.68027	7.46374	9.13306	8.54041	7.5	4.5	5	20.4968	15.498	1.74989	8.48678	5.66667
line_6374	MEL_197_2	22.1625	17.071	26.1647	14.624	17.6552	13.1995	18.1635	12.9244	1.6118	1.8348	1.52174	8.15047	9.92262	8.34393	9	6	7	20.1125	15.563	1.65973	8.85316	7.33333
line_6375	MEL_197_3	NA	20.1759	27.5435	15.7628	NA	14.3216	19.3987	13.9201	1.78541	1.80753	1.59135	8.05048	10.8085	8.77216	7.5	7.5	6.5	21.3848	16.3267	1.72317	9.20072	7.16667
line_6376	MEL_197_5	21.9374	17.6795	NA	NA	16.7829	13.0178	NA	NA	1.73138	NA	NA	7.46049	NA	NA	4	NA	NA	20.3165	15.3621	1.72056	8.60301	3.54215
line_6377	MEL_197_6	17.9789	14.6773	NA	12.9408	15.7466	12.3946	NA	12.7125	1.45486	NA	1.37965	8.34498	NA	9.00654	6	4.5	5	17.6667	14.7296	1.4913	9.30788	5.16667
line_6378	MEL_197_7	NA	NA	20.8044	14.3043	NA	NA	17.3554	13.5895	NA	1.48477	1.37787	NA	11.6921	9.75502	NA	4	5	18.221	15.4463	1.47298	10.0591	4.72892
line_6381	MEL_198_2	NA	16.4593	23.9973	15.5424	NA	13.6262	17.0711	14.2919	1.50576	1.79564	1.51926	8.97399	9.44146	9.27723	6	6.5	4	19.4586	15.6277	1.61634	9.21835	5.5
line_6382	MEL_198_3	20.3717	16.6918	23.3019	15.012	16.4668	13.0969	17.3138	13.0758	1.60507	1.69825	1.56639	8.12343	10.1376	8.16023	5	6	5	19.1617	15.148	1.63075	8.85435	5.33333
line_6386	MEL_198_8	20.3479	17.3662	23.8859	NA	15.843	13.0489	17.0071	NA	1.67755	1.78615	NA	7.68481	9.41209	NA	5.5	6	NA	19.5072	14.9328	1.69664	8.47762	5.62661
line_6389	MEL_199_3	NA	17.5578	23.9467	17.0631	NA	13.2387	16.9843	13.9631	1.68939	1.79787	1.70255	7.80502	9.39871	8.15573	4	4	4.5	20.1198	15.4159	1.72479	8.5504	4.16667
line_6390	MEL_199_4	21.5118	18.5043	27.7805	16.5257	16.2014	13.3759	19.6302	14.4083	1.75145	1.79752	1.58292	7.59912	11.0058	9.00336	5	6	6.5	20.9928	15.9122	1.70777	9.1942	5.83333
line_6393	MEL_199_7	20.9046	16.3621	22.2389	15.6094	16.8092	13.2731	16.6319	13.3474	1.56636	1.68123	1.56854	8.5531	9.79167	8.42378	5	3.5	4	19.108	15.1706	1.61501	8.95379	4.16667
line_6395	MEL_200_1b	21.3871	17.1683	25.0588	17.4188	16.8553	13.0753	19.1944	15.0705	1.67348	1.63509	1.61444	7.87928	11.8322	9.28599	6	4.5	5.5	20.3194	16.0331	1.6464	9.59189	5.33333
line_6397	MEL_200_3	25.4902	22.4612	31.0458	NA	19.0168	15.7584	20.2843	NA	1.82803	1.96392	NA	8.71526	10.4766	NA	6	4	NA	23.9852	17.348	1.83319	9.31792	4.87661
line_6398	MEL_200_5	18.2467	16.4704	23.4981	NA	15.8021	12.6819	16.9333	NA	1.60368	1.76786	NA	7.70084	9.50125	NA	4	5	NA	18.6359	14.8058	1.6583	8.51981	4.37661
line_6399	MEL_201_1A	NA	NA	26.4891	NA	NA	NA	18.4408	NA	NA	1.83584	NA	NA	10.0783	NA	NA	5	NA	21.1702	16.022	1.74355	8.86757	5.21107
line_6402	MEL_201_4	NA	18.4833	27.8474	17.121	NA	13.9347	20.0283	14.9374	1.67268	1.76371	1.63968	8.28764	11.4474	9.15934	8	6	6.5	21.377	16.6589	1.69137	9.56235	6.83333
line_6403	MEL_201_5	NA	19.1679	25.0651	17.5356	NA	13.8979	17.3859	13.5828	1.75965	1.84105	1.78369	7.94368	9.41065	7.72925	4	5	5	20.9437	15.5954	1.78196	8.47143	4.66667
line_6404	MEL_201_6	21.6797	14.9768	25.0522	13.6909	16.1775	11.6976	17.4885	11.8361	1.6084	1.82768	1.5758	7.15735	9.56806	7.4414	4	4.5	5	19.1663	14.5735	1.67251	8.20898	4.5
line_6407	MEL_202_2	22.3554	18.6961	26.6856	18.5217	17.3704	13.3059	17.5899	14.1163	1.81122	1.96022	1.81272	7.34688	8.96626	7.84311	6	7	7	21.3892	15.6549	1.84065	8.20595	6.66667
line_6408	MEL_202_3	NA	17.4705	26.1074	15.9925	NA	13.8417	18.9536	14.0306	1.57326	1.7414	1.56962	8.91264	10.9397	8.89601	4	4.5	5	20.3779	16.1119	1.63503	9.52055	4.5
line_6409	MEL_202_4	NA	16.4975	25.2935	NA	NA	12.5366	18.2064	NA	1.64772	1.74956	NA	7.47862	10.4123	NA	5.5	4	NA	19.8776	15.4384	1.669	8.79611	4.62661
line_6411	MEL_202_5B	NA	NA	24.8642	15.9217	NA	NA	18.8012	14.3421	NA	1.65822	1.49632	NA	11.4053	9.46713	NA	6	6	20.1889	16.2335	1.59441	9.82857	6.22892
line_6412	MEL_202_6	18.7842	16.182	20.9952	14.4408	16.2056	12.5352	16.2706	13.0751	1.61872	1.61281	1.54017	7.71211	9.90791	8.43018	6	6.5	6	18.1432	14.7585	1.60195	8.74815	6.16667
line_6415	MEL_203_3	20.2866	18.0981	25.2591	13.6883	16.8003	12.9344	17.0338	11.3268	1.78691	1.90895	1.70137	7.23632	8.86078	6.51789	3	3.5	4	19.5619	14.7604	1.78573	7.76473	3.5
line_6418	MEL_203_6	NA	17.774	24.6571	16.6384	NA	13.6801	18.3802	14.7634	1.63223	1.69778	1.54571	8.3645	10.7784	9.50928	6	4	4	20.249	16.1113	1.63251	9.49303	4.66667
line_6420	MEL_203_8	NA	19.3747	25.8599	12.9352	NA	14.5256	19.592	12.1634	1.68777	1.66254	1.38246	8.60879	11.8863	8.51111	10	8	8	20.0174	15.9683	1.59051	9.59439	8.66667
line_6421	MEL_204_1	20.5223	17.7864	20.4251	14.5272	16.6138	13.4386	16.2445	12.5437	1.66836	1.56017	1.59862	7.90925	10.2723	7.73955	4	5.5	6	18.7285	14.9159	1.61824	8.71119	5.16667
line_6422	MEL_204_2	22.6268	16.1022	28.1076	17.5274	17.879	12.469	19.2024	14.8612	1.61789	1.87476	1.64971	7.5768	10.332	9.01183	6	4	4	21.0013	16.0782	1.71085	8.99731	4.66667
line_6424	MEL_204_4	NA	16.7496	23.6702	NA	NA	12.461	17.0868	NA	1.71251	1.76412	NA	7.2363	9.611	NA	4	4	NA	19.4023	15.0105	1.70201	8.3775	3.87661
line_6427	MEL_204_7A	23.4571	22.397	28.2233	20.932	18.6928	17.0832	20.2727	16.5246	1.67539	1.76918	1.69643	10.4699	11.5673	9.82553	9.5	4.5	4.5	23.1805	17.7811	1.71045	10.4121	6.16667
line_6433	MEL_205_1d	20.5697	18.5508	25.8839	17.0333	16.7988	14.0536	18.1791	14.7665	1.68972	1.81924	1.55533	8.47882	9.97838	9.47169	5	6	4.5	20.5251	15.9502	1.68791	9.28597	5.16667
line_6435	MEL_205_1eB	NA	17.3452	26.7648	19.041	NA	12.4553	17.2344	13.7993	1.76735	2.01547	1.95869	6.97823	8.49872	7.03032	7	6.5	6.5	21.2996	15.2321	1.88687	7.73389	6.66667
line_6436	MEL_205_1f	22.6746	18.9445	25.9994	17.0844	17.4198	14.2022	18.1731	14.971	1.70654	1.82601	1.52639	8.44879	9.93153	9.81909	6	6	5	21.0707	16.1521	1.68634	9.36341	5.66667
line_6437	MEL_206a_1a	22.8729	20.5877	27.6649	19.613	19.6098	15.6929	20.283	16.4112	1.65322	1.72478	1.67536	9.75347	11.9143	9.77567	7	6	5.5	22.3062	17.6608	1.6847	10.2921	6.16667
line_6439	MEL_206b_1	20.8682	18.0645	27.4605	15.6015	17.5095	13.3687	19.668	13.609	1.71782	1.76625	1.58843	7.75789	11.2703	8.47769	9	6	6	20.5163	16.0247	1.69033	9.16486	7
line_6440	MEL_206b_2	21.6229	18.3809	27.8921	17.2022	17.6282	13.448	19.8789	14.6794	1.72667	1.78455	1.59789	7.76202	11.3141	9.18434	6	5.5	6	21.1516	16.3334	1.70108	9.3809	5.83333
line_6443	MEL_207_1	NA	20.528	29.8661	16.8023	NA	14.4595	20.6937	14.1443	1.80922	1.83506	1.65474	8.02711	11.4256	8.532	6	8	6.5	22.3409	16.7636	1.75687	9.30194	6.83333
line_6445	MEL_207_3	22.0523	20.6044	26.3626	16.7597	18.7473	14.8244	18.8363	14.0397	1.78408	1.77088	1.66636	8.34717	10.6756	8.35842	10	7	8	21.291	16.503	1.73405	9.12917	8.33333
line_6448	MEL_207_6	NA	16.7222	25.993	17.013	NA	13.186	18.1961	14.5932	1.60241	1.82117	1.59969	8.26688	10.0496	9.01633	6	5.5	6	20.4185	15.8877	1.67586	9.11532	5.83333
line_6449	MEL_207_7	NA	14.0532	22.6367	12.8297	NA	12.682	18.6487	12.3344	1.37594	1.50866	1.36342	9.18212	12.4234	8.85476	8	6	6.5	17.7909	15.2786	1.44809	10.0106	6.83333
line_6450	MEL_208_1	NA	19.7135	24.2093	16.9299	NA	14.0637	17.1528	13.5954	1.79456	1.78176	1.73501	7.85354	9.57618	7.78451	8	6.5	6	20.708	15.5809	1.76049	8.50883	6.83333
line_6451	MEL_208_2	NA	18.9795	25.9307	14.6223	NA	14.6097	19.5699	13.2214	1.6527	1.6718	1.51747	8.94845	11.8219	8.58692	7	7	7	20.3682	16.2635	1.6226	9.69488	7
line_6452	MEL_208_3	NA	19.4563	23.5872	15.9295	NA	14.1502	18.1098	13.5513	1.74813	1.63271	1.57213	8.09025	11.1218	8.45964	4.5	4	4	20.2242	15.8444	1.65521	9.21234	4.16667
line_6453	MEL_208_4	20.6882	17.9129	27.1694	NA	16.7541	13.4435	21.1192	NA	1.692	1.61394	NA	7.82957	13.3513	NA	4	NA	NA	20.5807	16.3612	1.63101	10.1157	3.54215
line_6455	MEL_208_6	23.2855	NA	27.401	17.1662	18.2291	NA	19.4653	14.231	NA	1.79203	1.7033	NA	10.9249	8.29982	NA	5	6.5	21.6065	16.4742	1.73619	9.16769	5.97892
line_6458	MEL_209_1	NA	18.7269	29.2946	17.0051	NA	14.0561	19.8137	14.3375	1.70463	1.8738	1.64102	8.33	10.6949	8.68485	10	9	8	21.7824	16.4761	1.7335	9.22322	9
line_6459	MEL_209_2	21.6456	16.6139	24.652	13.965	17.368	12.8208	18.3929	12.9551	1.64022	1.69471	1.43179	7.74161	10.8824	8.91171	7	5.5	5.5	19.4686	15.4784	1.60049	9.1734	6
line_6461	MEL_209_4A	NA	18.7419	24.0893	16.3492	NA	12.9502	16.5668	13.6401	1.8576	1.86356	1.69764	6.87316	8.77712	7.97332	4	4	4	20.2775	15.1447	1.79206	8.05347	4
line_6464	MEL_209_5B	21.5743	19.0761	27.2362	15.281	17.1601	13.8537	19.3594	13.4655	1.74352	1.78469	1.58811	7.89501	10.915	8.44152	4	4	4	20.7564	15.9587	1.7032	9.09206	4
line_6468	MEL_210_1b	NA	14.3617	16.7089	14.1883	NA	12.9015	15.1357	14.5728	1.35422	NA	1.28103	9.82677	11.2586	11.2597	NA	8	8	16.6942	15.0004	1.40841	10.5502	8.22892
line_6469	MEL_210_2a	23.6308	16.8453	24.9267	17.8182	19.5837	13.7947	19.2401	15.4378	1.51086	1.61929	1.60951	9.21837	11.9467	9.63332	5	4	4	20.7673	16.8386	1.59254	10.1074	4.33333
line_6472	MEL_210_4	20.5417	17.6114	25.9805	16.346	17.1987	13.6587	18.9029	13.8288	1.64135	1.74048	1.61547	8.38192	10.9119	8.48337	7	5	5.5	20.2062	15.9066	1.66823	9.24254	5.83333

## Sheet: SI Table S6
Founder	Area 2016 (cm2)	Area 2017 (cm2)	Area 2018 (cm2)	Mean area (cm2)	Area class	Length 2016 (cm)	Length 2017 (cm)	Length 2018 (cm)	Mean length (cm)	Length class	Width 2017 (cm)	Width 2018 (cm)	Mean width (cm)	Width class	Angle 2017	Angle 2018	Angle 2019	Mean angle	Angle class	Descriptive ideotype
Alchemy	22.3744	18.1755	27.342	22.6306	intermediate	18.0007	13.7581	19.3133	17.024	long	1.6713	1.79064	1.73097	intermediate	5.75	4.75	5.75	5.41667	errect	Long leaf with intermediate width resulting in an intermediate area combined with an erect angle
Brompton	19.3292	16.6682	22.4299	19.4758	low	16.5403	12.9105	17.3769	15.6092	short	1.62932	1.61181	1.62056	intermediate	7	4.5	7.25	6.25	intermediate	Short length with intermediate width resulting in a low area combined with intermediate angle
Claire	22.6933	23.1858	26.9732	24.2841	high	18.4509	16.5796	19.1655	18.0653	long	1.77773	1.78095	1.77934	intermediate	4.5	7	6.25	5.91667	intermediate	Longest length with intermediate width resulting in the highest area combined with intermediate angle
Hereward	22.096	20.5688	27.7199	23.4616	high	16.7621	14.166	18.3613	16.4298	medium	1.85076	1.93831	1.89453	widest	4.25	7.5	4.25	5.33333	errect	Medium length with widest leaf resulting in high area combined with erect angle
Rialto	21.262	17.7392	26.0855	21.6956	intermediate	16.5182	12.4441	17.7138	15.5587	short	1.8232	1.89868	1.86094	wide	4.25	3.75	4.25	4.08333	errect	Short length with wide leaf resulting in intermediate area combined with the most erect angle
Robigus	21.9341	18.91	29.2972	23.3804	intermediate	16.6514	13.8599	19.4242	16.6452	medium	1.73791	1.93736	1.83763	wide	7	4	6.25	5.75	intermediate	Medium length with wide lead resulting in intermediate area combined with intermediate angle
Soissons	22.0156	16.8041	21.0172	19.9456	low	18.0598	14.6618	17.7959	16.8391	medium	1.43929	1.46987	1.45458	narrow	8.5	5	6.25	6.58333	lax	Medium length with narrowest leaf resulting in low area combined with lax angle
Xi19	22.124	19.2568	26.7746	22.7184	intermediate	18.3315	13.9084	19.0141	17.0846	long	1.76182	1.78677	1.7743	intermediate	7	10	6.25	7.75	lax	Long length with intermediate width resulting in intermediate area with the most lax angle

## Sheet: SI Table S7
Genetic locus No.1	Meta-QTL No.2	QTL name3	QTL trait/year combination4	Chromosome	Peak SNP	SNP position (cM)5	SNP position (bp)6	QTL left flank SNP	SNP position (cM)5	SNP position (bp)6	QTL right flank SNP	SNP position (cM)5	SNP position (bp)6	QTL interval (cM)5	QTL interval (bp)6	IBD (P-value)	IBS (P-value)	Effect_Al7	SE_Al7	Effect_Br7	SE_Br7	Effect_Cl7	SE_Cl7	Effect_He7	SE_He7	Effect_Ri7	SE_Ri7	Effect_Ro7	SE_Ro7	Effect_So7	SE_So7	Effect_Xi7	SE_Xi7	Lowest IM P-value	Lowest CIM-cov5 P-value	Lowest CIM-cov10 P-value	Lowest IM -log10(padj) value	0.01	0.05	Analysis used to identify QTL8	Variation explained (%)9
Locus_1		QFlw.niab-1A.1	Width_meta	1A	BS00048892_51	73.11	309709788	BS00066852_51	63.9742	94120880	wsnp_Ex_c55986_58282517	83.1665	497520628	19.1923	403399748	1.38562e-05	0.000161215	-0.07	0.029	-0.01	0.016	-0.05	0.049	0.03	0.046	-0.04	0.016	-0.01	0.028	-0.07	0.015	0	0	7.76054e-06	5.98615e-07	7.00544e-08	5.11011	5.04872	4.29476	IBD/IBS/IM/CIM-cov5	4.3
Locus_1		QFlw.niab-1A.1	Width_2017	1A	BS00048892_51	73.11	309709788	RAC875_c11899_366	63.4717	58704729	wsnp_Ex_rep_c101414_86781128	75.6258	370107275	12.1541	311402546	6.11141e-05	0.00142186	-0.07	0.036	-0.02	0.02	-0.11	0.059	0.05	0.058	-0.06	0.02	0.01	0.034	-0.1	0.019	0	0	8.91789e-06	9.23825e-07	1.53693e-08	5.04974	5.07849	4.0588	IBD/IBS/IM/CIM-cov5/CIM-cov10	4.84
Locus_1		QFlw.niab-1A.1	Width_2019	1A	wsnp_BE585780A_Ta_2_1	74.62	319083067	wsnp_Ex_c1427_2736441	68.5799	337008043	IAAV5535	83.669	496311634	15.0891	159303591	5.99619e-05	4.14976e-05	-0.14	0.043	-0.03	0.022	-0.07	0.072	0.03	0.069	-0.07	0.023	-0.03	0.041	-0.11	0.022	0	0	1.59746e-05	1.24909e-06	1.26005e-06	4.79657	5.63488	4.32139	IBD/IBS/IM/CIM-cov5	4.4
Locus_1		QLwr.niab-1A.1	LWR_meta	1A	Kukri_c61766_907	75.63	377427630	RAC875_c11899_366	63.4717	58704729	wsnp_Ex_rep_c101414_86781128	75.6258	370107275	12.1541	311402546	0.000155464	0.00951249	0.64	0.218	-0.01	0.115	-0.05	0.353	-0.47	0.328	0.09	0.112	0.06	0.203	0.43	0.11	0	0	9.668e-05	4.63029e-06	1.8734e-06	4.01466	5.21898	4.42202	IBS/IM/CIM-cov5/CIM-cov10	3.45
Locus_2	M1	QFla.niab-1B.1	Area_2017	1B	Ra_c78638_309	1.00503	5990607	Jagger_c5878_119	0	1254498	BS00106495_51	18.7021	11691828	18.7021	10437330	0.00022867	0.881288	-0.12	0.338	0.41	0.422	-1.42	0.413	0	0.436	-0.63	0.544	1.15	0.393	-0.33	0.333	0	0	3.34088e-05	0.00207379	0.00102682	4.47614	5.3449	4.0342	IBD/IM	4.34
Locus_2	M1	QFla.niab-1B.1	Area_meta	1B	BS00050522_51	8.90425	1433745	Jagger_c5878_119	0	1254498	BS00066271_51	13.9867	6867216	13.9867	5612718	0.00455305	0.145827	-0.14	0.201	0.19	0.261	-1.01	0.242	-0.12	0.245	-0.42	0.323	0.25	0.231	-0.38	0.214	0	0	2.14754e-05	0.00062437	0.0312606	4.66806	5.20426	4.03543	IM/CIM-cov5	3.96
Locus_2	M1	QFla.niab-1B.1	Area_2019	1B	BS00050522_51	8.90425	1433745	Jagger_c5878_119	0	1254498	BS00066271_51	13.9867	6867216	13.9867	5612718	0.0093554																								IBD
Locus_2	M1	QFll.niab-1B.1	Length_meta	1B	BS00064465_51	9.91	2332679	Jagger_c5878_119	0	1254498	BS00081729_51	19.7072	10081663	19.7072	8827165	7.2004e-05	0.0276418	-0.07	0.108	0.19	0.141	-0.52	0.129	-0.22	0.13	-0.43	0.174	0.1	0.124	-0.29	0.114	0	0	1.37822e-05	2.58103e-07	2.37291e-07	4.86068	4.32781	4.01531	IBS/IM/CIM-cov5/CIM-cov10	4.11
Locus_2	M1	QFll.niab-1B.1	Length_2016	1B	GENE_4832_103	24.74	10205455	Jagger_c5878_119	0	1254498	RAC875_c51663_87	33.8653	26783731	33.8653	25529233	2.34077e-06	0.653051	0.25	0.196	0.66	0.228	-0.6	0.202	0.27	0.225	-0.44	0.295	0.38	0.205	-0.05	0.201	0	0	7.90115e-07	1.24499e-08	1.89382e-09	6.10231	5.21413	4.49109	IBD/IM/CIM-cov5/CIM-cov10	8.51
Locus_3		QAng.niab-1B.1	Angle_2017	1B	Tdurum_contig34049_172	35.39	38068107	BS00022101_51	23.7273	9082155	BS00074665_51	55.5375	51990806	31.8102	42908651	4.76904e-05	0.00209906	0.62	0.324	0.26	0.342	0.66	0.328	-0.16	0.339	0.32	0.434	0.85	0.323	0.06	0.322	0	0	4.73049e-05	0.0192171	0.379131	4.32509	5.78954	4.4719	IBD/IBS/IM	4.34
Locus_3		QAng.niab-1B.1	Angle_meta	1B	BS00067003_51	36.3933	39545430	Tdurum_contig34049_172	35.3883	38068107	Tdurum_contig75938_1546	39.4605	57003478	4.07222	18935371	0.0164452	0.0303147
Locus_4	M2	QLwr.niab-1B.1	LWR_2017	1B	IACX5921	187.62	544130426	wsnp_BF485168B_Ta_2_1	178.025	540730191	BS00001835_51	195.67	563028672	17.6446	22298481	6.11109e-05	0.512009	0.38	0.124	0.48	0.136	0.29	0.125	0.07	0.124	0.05	0.131	0.3	0.119	-0.08	0.12	0	0	6.52184e-06	9.97512e-06	1.96806e-05	5.18563	5.6133	4.81973	IBD/IM/CIM-cov5/CIM-cov10	4.96
Locus_4	M2	QLwr.niab-1B.1	LWR_meta	1B	IACX5921	187.624	544130426	wsnp_Ex_c7447_12752449	185.609	543081712	BS00107749_51	194.665	555939466	9.05551	12857754	0.0440344	NA
Locus_4	M2	QFlw.niab-1B.1	Width_2017	1B	wsnp_Ex_rep_c66389_64589189	196.68	561703693	wsnp_Ex_c18462_27305612	188.629	551864450	BS00089563_51	199.197	560252498	10.5681	8388048	NA	0.881008
Locus_4	M2	QFlw.niab-1B.1	Width_meta	1B	Tdurum_contig8158_269	196.68	564162746	wsnp_Ex_rep_c66389_64589189	196.68	561703693	Tdurum_contig8158_269	196.68	564162746	8e-05	2459053	NA	0.0326855
Locus_4	M2	QAng.niab-1B.2	Angle_2017	1B	BS00076405_51	199.7	563537174	wsnp_BF485168B_Ta_2_1	178.025	540730191	Kukri_c7770_176	210.555	566603733	32.5297	25873542	0.000117009	0.00965546	0.94	0.339	0.25	0.356	0.03	0.33	-0.23	0.337	0.01	0.35	0.01	0.318	-0.38	0.319	0	0	2.77874e-05	0.0114241	0.0952197	4.55615	5.78954	4.4719	IBD/IBS/IM	4.55
Locus_5		QAng.niab-1D.1	Angle_2017	1D	wsnp_Ex_c16720_25268525	61.5859	199063600	D_contig16691_30	42.1902	20950865	BS00060042_51	69.1906	339306722	27.0004	318355857	0.00415279	0.000419157
Locus_5		QAng.niab-1D.1	Angle_meta	1D	BS00032149_51	62.6	253209375	Excalibur_c21172_952	51.4783	42482790	Excalibur_c54055_694	65.124	308455892	13.6456	265973102	5.22807e-05	0.313161	0.12	0.464	0.36	0.469	0.2	0.474	0.15	0.503	0.52	0.862	-0.16	0.476	0.9	0.468	0	0	1.34394e-05	0.000114129	2.58862e-05	4.87162	5.91898	4.26382	IBD/IM/CIM-cov5/CIM-cov10	4.13
Locus_5		QAng.niab-1D.1	Angle_2018	1D	Excalibur_c54055_694	65.124	308455892	BS00004070_51	49.9708	46182487	Excalibur_c54055_694	65.124	308455892	15.1532	262273405	NA	0.025537
Locus_6	M3	QLwr.niab-2B.1	LWR_2017	2B	BS00067962_51	100.99	65100056	GENE_1421_124	89.2439	46880146	JD_c767_567	145.646	157695245	56.4025	110815099	0.0181785	0.0265212
Locus_6	M3	QFlw.niab-2B.1	Width_meta	2B	BS00022422_51	116.513	89491655	BS00010055_51	112.65	72610551	Kukri_c44_1476	116.513	89313009	3.86299	16702458	0.0307858	NA
Locus_6	M3	QFlw.niab-2B.1	Width_2018	2B	RAC875_c19409_300	121.046	89556706	BS00010055_51	112.65	72610551	Kukri_c36756_316	127.583	NA	14.9337	NA	0.0307571	NA
Locus_6	M3	QAng.niab-2B.1	Angle_2018	2B	TA006136_0595	124.56	97953816	BS00110490_51	116.01	77170646	RAC875_c14420_100	158.737	140776672	42.7272	63606026	1.00746e-09	0.221743	-0.05	0.338	-1.48	0.935	0.26	0.344	1.56	0.434	0.51	0.85	0.91	0.359	0.52	0.344	0	0	1.33925e-11	1.3276e-07	1.64811e-07	10.8731	4.39977	4.0698	IBD/IM/CIM-cov5/CIM-cov10	8.45
Locus_6	M3	QLwr.niab-2B.1	LWR_2018	2B	BS00110442_51	137.021	105696571	BS00110442_51	137.021	105696571	Excalibur_c16798_244	141.088	140844471	4.06658	35147900	NA	0.0403429
Locus_6	M3	QLwr.niab-2B.1	LWR_meta	2B	BS00110442_51	137.021	105696571	BS00110442_51	137.021	105696571	BS00110442_51	137.021	105696571	0	0	NA	0.0459599
Locus_6	M3	QFlw.niab-2B.1	Width_2017	2B	Excalibur_c16798_244	141.088	140844471	BS00110490_51	116.01	77170646	BS00081406_51	141.59	142446104	25.5801	65275458	0.0359075	NA
Locus_6	M3	QAng.niab-2B.1	Angle_meta	2B	Excalibur_c16798_244	141.09	140844471	Excalibur_c6111_411	136.519	632386764	BS00092275_51	165.809	158624761	29.2901	-473762003	1.05864e-11	5.63541e-10	0.23	0.489	-0.47	1.236	0.35	0.498	1.77	0.667	-0.29	1.074	1.04	0.478	0.74	0.492	0	0	1.6831e-13	1.38498e-10	4.98996e-08	12.7739	5.91898	4.26382	IBD/IBS/IM/CIM-cov5/CIM-cov10	9.56
Locus_6	M3	QAng.niab-2B.1	Angle_2019	2B	Excalibur_c16798_244	141.09	140844471	Excalibur_c6111_411	136.519	632386764	BS00092275_51	165.809	158624761	29.2901	-473762003	6.29375e-09	1.57004e-08	0.34	0.485	-0.53	1.252	0.41	0.495	1.57	0.666	0.21	1.114	1.11	0.474	0.69	0.489	0	0	1.14209e-10	2.87273e-08	1.18088e-06	9.9423	5.29217	4.33153	IBD/IBS/IM/CIM-cov5/CIM-cov10	8.36
Locus_6	M3	QAng.niab-2B.1	Angle_2017	2B	RAC875_c76533_442	155.21	98360670	BS00110490_51	116.01	77170646	BS00092275_51	165.809	158624761	49.7986	81454115	4.19188e-07	4.60652e-09	1.57	0.847	1.12	2.127	1.64	0.873	2.82	1.191	1.69	1.788	2.71	0.83	2.16	0.837	0	0	7.66264e-08	6.76903e-06	2.77979e-05	7.11562	5.78954	4.4719	IBD/IBS/IM/CIM-cov5/CIM-cov10	6.59
Locus_7		QFlw.niab-2B.2	Width_meta	2B	wsnp_RFL_Contig3522_3685860	252.459	660158302	Excalibur_c74466_344	232.452	NA	Excalibur_c1353_1364	253.982	676128399	21.5299	NA	0.0196103	0.0124817
Locus_7		QFlw.niab-2B.2	Width_2018	2B	wsnp_RFL_Contig3522_3685860	252.46	660158302	BobWhite_c3146_128	248.884	680574689	IAAV2633	261.778	695689169	12.8938	15114480	7.18717e-05	0.0678108	-0.04	0.109	-0.17	0.184	0.34	0.185	-0.3	0.171	-0.01	0.163	-0.09	0.105	-0.01	0.105	0	0	1.74972e-05	2.3207e-05	0.000147386	4.75703	6.12886	4.51093	IBD/IM/CIM-cov5/CIM-cov10	4.15
Locus_8	M4	QFll.niab-2D.1	Length_meta	2D	Kukri_c27309_590	55.4042	31806260	Kukri_c27309_590	55.4042	31806260	Kukri_c27309_590	55.4042	31806260	12.8938	0	0.04697	0.0407643
Locus_8	M4	QFla.niab-2D.1	Area_2017	2D	Kukri_c27309_590	55.4042	31806260	Kukri_c27309_590	55.4042	31806260	Kukri_c27309_590	55.4042	31806260	0	0	0.0367542	NA
Locus_8	M4	QFll.niab-2D.1	Length_2019	2D	Ppd_D1	60.67	33952048	D_GA8KES402GRIFZ_148	52.358	27980170	wsnp_CAP12_c1503_764765	62.7133	35683648	10.3553	7703478	2.99789e-06	4.55897e-07	0.06	0.289	0.3	0.23	0.33	0.317	0.06	0.321	0.62	0.281	0.61	0.289	1.14	0.243	0	0	2.17985e-06	7.2555e-05	4.0498e-07	5.66157	4.49184	4.21426	IBD/IBS/IM/CIM-cov5/CIM-cov10	5.11
Locus_8	M4	QLwr.niab-2D.1	LWR_meta	2D	Ppd_D1	60.67	33952048	Kukri_c27309_590	55.4042	31806260	wsnp_CAP12_c1503_764765	62.7133	35683648	7.30913	3877388	5.27988e-05	2.31316e-07	0.11	0.141	0.11	0.114	0.03	0.156	0.15	0.157	0.14	0.138	0.18	0.139	0.51	0.116	0	0	4.45293e-05	6.69345e-05	2.52261e-05	4.35135	5.21898	4.42202	IBD/IBS/IM/CIM-cov5	3.72
Locus_8	M4	QLwr.niab-2D.1	LWR_2019	2D	Ppd_D1	60.67	33952048	BobWhite_c59161_181	50.8351	27859855	wsnp_CAP12_c1503_764765	62.7133	35683648	11.8782	7823793	1.07581e-12	2.22045e-16	0.14	0.207	0.27	0.165	0.13	0.228	0.19	0.229	0.25	0.202	0.28	0.206	1.2	0.174	0	0	2.00284e-13	4.83752e-18	3.84192e-19	12.6984	5.4829	4.85992	IBD/IBS/IM/CIM-cov5	10.24
Locus_8	M4	QLwr.niab-2D.1	LWR_2017	2D	Ppd_D1	60.67	33952048	Ppd_D1	60.67	33952048	wsnp_Ku_c7229_12491877	79.7786	62288591	19.1086	28336543	0.00525782	0.00103875
Locus_8	M4	QFlw.niab-2D.1	Width_2017	2D	Ppd_D1	60.6722	33952048	BS00029910_51	40.699	14423625	wsnp_CAP12_c1503_764765	62.7133	35683648	19.1086	21260023	0.0291992	0.00446113
Locus_8	M4	QFlw.niab-2D.1	Width_2019	2D	Ppd_D1	60.6722	33952048	Ppd_D1	60.6722	33952048	Ppd_D1	60.6722	33952048	22.0142	0	0.0479839	0.0168125
Locus_8	M4	QFlw.niab-2D.1	Width_meta	2D	Ppd_D1	60.6722	33952048	Ppd_D1	60.6722	33952048	wsnp_CAP12_c1503_764765	62.7133	35683648	0	1731600	0.0163418	0.00276502
Locus_9	M5	QFlw.niab-3B.1	Width_2018	3B	TA002541_0818	62.1023	41036091	RFL_Contig29_1062	61.5998	40908558	wsnp_Ex_c47078_52393295	64.1278	42564490	2.52799	1655932	0.0209474	NA
Locus_9	M5	QFlw.niab-3B.1	Width_2017	3B	wsnp_Ku_c17659_26797674	68.1685	52729233	tplb0042o10_1533	66.6609	49750801	RAC875_c2529_1483	68.671	53355184	2.01007	3604383	0.0423795	NA
Locus_9	M5	QFlw.niab-3B.1	Width_2019	3B	wsnp_Ku_c17659_26797674	68.1685	52729233	BS00010818_51	67.6659	52832193	RAC875_c2529_1483	68.671	53355184	1.00503	522991	0.0227426	NA
Locus_9	M5	QFlw.niab-3B.1	Width_meta	3B	wsnp_Ku_c17659_26797674	68.1685	52729233	TA002541_0818	62.1023	41036091	wsnp_Ex_c4063_7344641	80.5593	64175882	18.457	23139791	0.01918	0.0051569
Locus_9	M5	QLwr.niab-3B.1	LWR_2018	3B	wsnp_Ku_c17659_26797674	68.1685	52729233	BS00010818_51	67.6659	52832193	RAC875_c2529_1483	68.671	53355184	1.00503	522991	NA	0.0282749
Locus_9	M5	QLwr.niab-3B.1	LWR_meta	3B	wsnp_Ku_c17659_26797674	68.1685	52729233	BS00010818_51	67.6659	52832193	RAC875_c2529_1483	68.671	53355184	1.00503	522991	NA	0.0459599
Locus_10		QAng.niab-3B.1	Angle_2019	3B	IACX9237	225.867	754718395	IACX9237	225.867	754718395	IACX9237	225.867	754718395	0	0	NA	0.0227979
Locus_10		QFlw.niab-3B.2	Width_2017	3B	BS00023017_51	242.67	779366910	RFL_Contig4186_852	233.547	772399790	BS00065532_51	248.248	787272882	14.7016	14873092	0.000161817	0.000163055	0.06	0.025	0.02	0.022	0.07	0.026	0.02	0.019	0.03	0.022	0.07	0.022	0.01	0.02	0	0	2.10554e-05	3.14676e-06	2.51195e-05	4.67664	5.07849	4.0588	IBD/IBS/IM/CIM-cov5/CIM-cov10	4.52
Locus_11	M6	QFla.niab-4A.1	Area_meta	4A	BS00012482_51	133.749	669680477	BS00012482_51	133.749	669680477	BS00064140_51	153.181	666110922	19.4319	-3569555	NA	0.0036321
Locus_11	M6	QFll.niab-4A.1	Length_meta	4A	BS00012482_51	133.749	669680477	BS00012482_51	133.749	669680477	BS00064863_51	136.272	668152999	2.52278	-1527478	NA	0.0143776
Locus_11	M6	QFlw.niab-4A.1	Width_meta	4A	wsnp_Ex_c6514_11307200	149.628	663280175	RAC875_c220_1354	149.628	663282803	wsnp_Ex_c6514_11307200	149.628	663280175	1e-05	-2628	NA	0.0300693
Locus_11	M6	QFla.niab-4A.1	Area_2017	4A	BS00064140_51	153.181	666110922	BS00012482_51	133.749	669680477	BS00021957_51	157.74	693278307	23.9907	23597830	0.0143667	0.00355019
Locus_11	M6	QFla.niab-4A.1	Area_2019	4A	BS00064140_51	153.181	666110922	wsnp_Ex_c41074_47987860	133.749	617947371	BS00064140_51	153.181	666110922	19.4319	48163551	0.0321359	0.00830015
Locus_11	M6	QFll.niab-4A.1	Length_2017	4A	BS00064140_51	153.181	666110922	BS00012482_51	133.749	669680477	RFL_Contig3841_2595	175.858	712864927	42.1086	43184450	0.0389494	0.00472355
Locus_12	M7	QLwr.niab-4B.1	LWR_2017	4B	BS00074440_51	73.07	169935769	IACX773	63.3427	90457887	TA003708_0300	82.7224	407408663	19.3796	316950776	1.82074e-07	0.951668	-0.43	0.189	-0.59	0.132	-0.54	0.179	-0.51	0.117	-0.52	0.115	-0.08	0.126	-0.3	0.125	0	0	9.92658e-08	4.93905e-07	3.0825e-08	7.0032	5.6133	4.81973	IBD/IM/CIM-cov5/CIM-cov10	6.47
Locus_12	M7	QLwr.niab-4B.1	LWR_meta	4B	BS00105308_51	73.57	139755469	BS00075746_51	63.8453	99064194	BS00094771_51	83.2249	413851343	19.3796	314787149	4.18643e-05	0.77612	-0.45	0.163	-0.37	0.114	-0.38	0.156	-0.44	0.101	-0.45	0.098	-0.15	0.11	-0.26	0.109	0	0	6.13326e-06	1.04402e-07	2.03028e-07	5.21231	5.21898	4.42202	IBD/IBS/IM/CIM-cov5	4.38
Locus_12	M7	QFll.niab-4B.1	Length_2017	4B	IACX8023	78.1792	405374808	BS00088579_51	68.3986	373780768	RAC875_rep_c109069_89	122.419	531340714	54.0201	157559946	3.50196e-06	0.056148	-0.42	0.264	-0.53	0.188	-0.76	0.252	-0.43	0.166	-0.37	0.164	0.2	0.178	-0.42	0.176	0	0	3.2106e-06	1.12284e-06	1.05277e-06	5.49341	6.29267	4.38247	IBD/IM/CIM-cov5/CIM-cov10	4.68
Locus_12	M7	QFll.niab-4B.1	Length_meta	4B	IACX8023	78.1792	405374808	BS00022809_51	65.8655	95374228	BobWhite_c11005_236	124.46	575609091	58.5942	480234863	0.00414231	0.00745479
Locus_12	M7	QFlw.niab-4B.1	Width_2019	4B	Ex_c32540_659	92.3897	498400048	IACX5989	78.1792	405375164	IAAV5117	92.8922	497229321	14.7131	91854157	NA	0.0294141
Locus_12	M7	QFla.niab-4B.1	Area_2019	4B	Ex_c32540_659	92.3897	498400048	IACX8023	78.1792	405374808	RAC875_c23144_1560	129.013	535080080	50.834	129705272	0.00728854	0.00965603
Locus_12	M7	QFla.niab-4B.1	Area_meta	4B	Ex_c32540_659	92.3897	498400048	IACX8023	78.1792	405374808	IAAV8211	101.497	456380106	23.3177	51005298	0.0306213	0.00153208
Locus_12	M7	QFlw.niab-4B.1	Width_meta	4B	Excalibur_c42450_727	93.3948	479154283	IACX8023	78.1792	405374808	Kukri_c94033_432	115.274	520221801	37.095	114846993	0.00986697	0.0021205
Locus_12	M7	QFlw.niab-4B.1	Width_2017	4B	D_F5MV3MU01CCU25_62	95.42	449644223	IACX8023	78.1792	405374808	Excalibur_c21727_851	113.259	523446911	35.0798	118072103	0.000191286	0.00406399	0.07	0.035	0.08	0.023	-0.01	0.033	0.04	0.02	0.09	0.021	0.07	0.02	0.02	0.021	0	0	4.3777e-05	4.30798e-05	1.61418e-05	4.35875	5.07849	4.0588	IBD/IM/CIM-cov5/CIM-cov10	4.24
Locus_12	M7	QFla.niab-4B.1	Area_2017	4B	wsnp_Ex_c296_574790	97.9482	527293389	BS00067786_51	75.0854	138303721	BobWhite_c11005_236	124.46	575609091	49.3744	437305370	0.00144834	0.00324148
Locus_13	M8	QFll.niab-5A.1	Length_2019	5A	BobWhite_c37803_125	62.59	73833942	GENE_3606_315	56.0462	79286427	Ex_c6212_715	69.9348	69847908	13.8886	-9438519	0.000420233	0.0711771	0.16	0.194	-0.53	0.234	-0.31	0.237	-0.25	0.197	-0.43	0.252	-0.02	0.197	-0.86	0.211	0	0	8.12726e-05	5.02356e-05	4.51524e-06	4.09006	4.49184	4.21426	IBS/IM/CIM-cov5/CIM-cov10	3.82
Locus_13	M8	QFll.niab-5A.1	Length_meta	5A	BobWhite_c37803_125	62.59	73833942	wsnp_JD_rep_c61843_39601402	52.995	41427429	Ex_c6212_715	69.9348	69847908	16.9398	28420479	3.73937e-07	0.0128597	0.02	0.113	-0.34	0.133	-0.3	0.138	-0.21	0.113	-0.59	0.144	-0.15	0.114	-0.59	0.12	0	0	2.14913e-08	1.39954e-11	5.23229e-11	7.66774	4.32781	4.01531	IBD/IBS/IM/CIM-cov5/CIM-cov10	6.18
Locus_13	M8	QFll.niab-5A.1	Length_2018	5A	Kukri_c644_305	62.59	60114877	wsnp_JD_rep_c61843_39601402	52.995	41427429	Ex_c6212_715	69.9348	69847908	16.9398	28420479	5.31032e-07	2.19383e-08	-0.01	0.193	-0.52	0.229	-0.5	0.236	-0.41	0.195	-0.99	0.252	-0.37	0.196	-0.97	0.206	0	0	1.08242e-07	8.44992e-08	3.53153e-09	6.9656	6.42245	4.81082	IBD/IBS/IM/CIM-cov5/CIM-cov10	5.8
Locus_13	M8	QLwr.niab-5A.1	LWR_meta	5A	Kukri_c644_305	62.59	60114877	BS00094393_51	44.353	32703307	Excalibur_c51618_441	63.5994	253605869	19.2464	220902562	0.000483101	0.0699383	-0.08	0.098	-0.2	0.115	-0.14	0.12	-0.19	0.098	-0.29	0.126	-0.1	0.099	-0.51	0.105	0	0	6.22576e-05	0.000201548	8.05831e-05	4.20581	5.21898	4.42202	IBS/IM/CIM-cov5/CIM-cov10	3.64
Locus_13	M8	QFlw.niab-5A.1	Width_meta	5A	Excalibur_c11167_1207	62.5947	123709904	Excalibur_c11167_1207	62.5947	123709904	wsnp_Ex_c26581_35828388	62.5947	317234298	2e-05	193524394	NA	0.0342012
Locus_13	M8	QFlw.niab-5A.1	Width_2018	5A	Excalibur_c11167_1207	62.5947	123709904	BS00075504_51	62.5947	118667316	BS00062996_51	63.5994	304461034	1.00471	185793718	NA	0.0120752
Locus_13	M8	QAng.niab-5A.1	Angle_2017	5A	Ra_c14_581	63.1	104233283	IAAV4072	54.0051	42106388	wsnp_Ku_c5071_9049540	73.0286	430248326	19.0235	388141938	1.1508e-06	0.22697	-0.08	0.364	-1.23	0.397	-0.97	0.412	-0.16	0.352	-1.07	0.419	-1.06	0.345	-1.1	0.373	0	0	8.90734e-08	1.45042e-07	0.000212599	7.05025	5.78954	4.4719	IBD/IM/CIM-cov5/CIM-cov10	6.69
Locus_13	M8	QFla.niab-5A.1	Area_2017	5A	wsnp_BE444644A_Ta_2_1	63.5994	158247085	RAC875_rep_c106118_339	45.358	35631243	BS00076256_51	89.1372	439419144	43.7791	403787901	0.01081	0.0023963
Locus_13	M8	QFll.niab-5A.1	Length_2017	5A	Ku_c26178_636	63.6	269278253	IAAV4072	54.0051	42106388	BS00067776_51	82.0448	410201584	28.0397	368095196	0.000106528	0.126048	0.26	0.172	-0.44	0.2	-0.3	0.208	-0.33	0.172	-0.41	0.214	0.03	0.168	-0.53	0.184	0	0	2.90478e-05	4.28524e-07	1.27987e-08	4.53689	6.29267	4.38247	IBD/IBS/IM/CIM-cov5/CIM-cov10	4.39
Locus_13	M8	QAng.niab-5A.1	Angle_meta	5A	wsnp_BE444644A_Ta_2_1	63.6	158247085	GENE_3606_315	56.0462	79286427	wsnp_Ku_c5071_9049540	73.0286	430248326	16.9824	350961899	1.91232e-08	9.79145e-08	-0.25	0.237	-0.7	0.263	-0.91	0.274	-0.15	0.232	-0.79	0.276	-0.77	0.231	-0.87	0.246	0	0	7.14572e-11	1.00371e-11	1.37708e-06	10.146	5.91898	4.26382	IBD/IBS/IM/CIM-cov5/CIM-cov10	7.87
Locus_13	M8	QAng.niab-5A.1	Angle_2019	5A	wsnp_BE444644A_Ta_2_1	63.6	158247085	wsnp_Ex_c62351_62025689	58.0717	47459424	wsnp_Ku_c5071_9049540	73.0286	430248326	14.9569	382788902	4.01464e-05	5.07224e-06	-0.45	0.185	-0.48	0.224	-1.11	0.227	-0.47	0.187	-0.83	0.241	-0.63	0.186	-0.72	0.198	0	0	4.11697e-06	5.39455e-06	1.97489e-06	5.38542	5.29217	4.33153	IBD/IBS/IM/CIM-cov5/CIM-cov10	4.9
Locus_13	M8	QLwr.niab-5A.1	LWR_2018	5A	Excalibur_c22321_761	67.9248	383464466	wsnp_Ex_c356_698872	51.472	36324837	BobWhite_rep_c49700_452	68.4273	382778448	16.9553	346453611	NA	0.0271895
Locus_13	M8	QFla.niab-5A.1	Area_2018	5A	Ex_c6212_715	69.43	69847908	tplb0056h22_2113	59.5792	48894719	wsnp_Ku_c5071_9049540	73.0286	430248326	13.4494	381353607	3.91405e-06	0.000169507	0.13	0.398	-1.62	0.482	-1.15	0.487	-0.47	0.412	-1.71	0.54	-0.91	0.382	-1.53	0.406	0	0	7.63616e-07	4.11e-09	4.99744e-10	6.11712	4.56862	3.8514	IBD/IBS/IM/CIM-cov5/CIM-cov10	5.21
Locus_13	M8	QFla.niab-5A.1	Area_meta	5A	wsnp_Ex_c7668_13089715	69.43	331863915	tplb0056h22_2113	59.5792	48894719	wsnp_Ku_c5071_9049540	73.0286	430248326	13.4494	381353607	0.00706556	0.000540066	0.33	0.221	-0.75	0.266	-0.56	0.271	-0.13	0.228	-0.76	0.292	-0.18	0.21	-0.62	0.227	0	0	2.07716e-06	4.99632e-08	2.46633e-11	5.68253	5.20426	4.03543	IBS/IM/CIM-cov5/CIM-cov10	4.73
Locus_13	M8	QFla.niab-5A.1	Area_2019	5A	wsnp_Ex_c7668_13089715	69.4323	331863915	GENE_3606_315	56.0462	79286427	Kukri_c5501_1515	87.6296	438469570	31.5834	359183143	0.000256777	0.00438143
Locus_13	M8	QAng.niab-5A.1	Angle_2018	5A	BS00067776_51	82.04	410201584	tplb0056h22_2113	59.5792	48894719	BS00011873_51	90.1422	474061152	30.563	425166433	1.24666e-07	1.83122e-11	-0.71	0.201	-0.81	0.267	-1.24	0.23	-0.92	0.235	-0.83	0.306	-0.67	0.203	-0.76	0.203	0	0	5.98315e-10	3.7498e-08	1.97773e-06	9.22307	4.39977	4.0698	IBD/IBS/IM/CIM-cov5/CIM-cov10	7.34
Locus_14		QAng.niab-5A.2	Angle_meta	5A	BS00036907_51	115.02	438149947	RAC875_c7794_542	101.798	444542173	RAC875_c58966_471	118.569	450164108	16.7705	5621935	1.62426e-06	1.25935e-09	-0.43	0.264	-0.29	0.251	-0.49	0.259	-1.01	0.276	0.05	0.313	-0.03	0.243	-0.08	0.283	0	0	6.51524e-09	0.00137415	0.0715442	8.18607	5.91898	4.26382	IBD/IBS/IM	6.54
Locus_14		QAng.niab-5A.2	Angle_2017	5A	BS00036907_51	115.02	438149947	BS00070260_51	98.7679	465294825	BS00109052_51	118.066	445287948	19.2984	-20006877	1.28075e-05	3.36558e-08	-1.22	0.404	-0.59	0.395	-0.84	0.39	-1.66	0.421	0.63	0.489	-0.4	0.367	-0.24	0.423	0	0	1.27202e-06	0.00439527	9.07929e-05	5.89551	5.78954	4.4719	IBD/IBS/IM/CIM-cov5/CIM-cov10	5.73
Locus_15	M9	QFla.niab-5A.2	Area_2019	5A	Ku_c19858_2078	203.925	577942805	Kukri_c28080_887	199.092	570187361	wsnp_Ex_c37943_45584325	216.052	580948367	16.9603	10761006	0.0422801	NA
Locus_15	M9	QLwr.niab-5A.2	LWR_2017	5A	Ku_c19858_2078	203.925	577942805	Ku_c19858_2078	203.925	577942805	BS00074299_51	212.016	578061400	8.09182	118595	NA	0.0386031
Locus_15	M9	QFll.niab-5A.2	Length_meta	5A	BS00065481_51	210.51	581479138	BS00009369_51	201.36	Un	Excalibur_c31769_793	220.087	592636629	18.7275	NA	3.87253e-05	0.000639612	-0.49	0.126	-0.72	0.132	-0.19	0.135	-0.63	0.131	-0.22	0.123	-0.4	0.13	-0.42	0.126	0	0	4.55452e-06	1.99577e-07	1.38585e-08	5.34156	4.32781	4.01531	IBD/IBS/IM/CIM-cov5/CIM-cov10	4.47
Locus_15	M9	QFll.niab-5A.2	Length_2018	5A	wsnp_Ex_c62818_62296773	211.01	580935831	Kukri_c28080_887	199.092	570187361	wsnp_Ex_c621_1231298	218.077	591156004	18.9857	20968643	0.000166141	0.00460681	-0.82	0.217	-1.09	0.23	-0.3	0.234	-0.93	0.226	-0.34	0.214	-0.45	0.221	-0.62	0.218	0	0	5.03948e-05	2.4058e-05	7.28857e-06	4.29761	6.42245	4.81082	IBD/IM/CIM-cov5/CIM-cov10	3.77
Locus_15	M9	QFll.niab-5A.2	Length_2017	5A	wsnp_Ex_c62818_62296773	211.01	580935831	Ku_c19858_2078	203.925	577942805	Kukri_c33022_198	217.575	589223758	13.6503	11280953	0.016777	0.0227216
Locus_15	M9	QLwr.niab-5A.2	LWR_meta	5A	BS00021942_51	212.519	585000721	BobWhite_c48730_723	199.847	573650455	wsnp_Ex_c5978_10478584	224.641	596463420	24.7938	22812965	0.0375741	0.0459599
Locus_15	M9	QFla.niab-5A.2	Area_meta	5A	Kukri_c64923_717	217.575	588848229	Ex_c27046_1546	214.031	574750020	Kukri_c33022_198	217.575	589223758	3.54329	14473738	NA	0.00898403
Locus_15	M9	QFla.niab-5A.2	Area_2018	5A	BS00022071_51	225.144	586604611	Kukri_c64923_717	217.575	588848229	RAC875_c11404_610	229.666	583561385	12.0915	-5286844	NA	0.0104
Locus_15	M9	QAng.niab-5A.3	Angle_2017	5A	wsnp_Ex_c16715_25264080	253.767	633843873	Ra_c14657_919	212.016	584056533	Kukri_rep_c102608_599	256.861	643622760	44.8442	59566227	0.0132365	0.00379982
Locus_16		QLwr.niab-5B.1	LWR_2018	5B	BS00068528_51	12.15	23331598	GENE_3277_145	2.27603	16981827	Excalibur_c38701_537	21.7342	64264502	19.4581	47282675	0.000136471	0.865357	-0.61	0.5	0.19	0.162	1.5	0.488	0.15	0.161	0.41	0.174	0.34	0.164	0.72	0.161	0	0	5.14135e-05	4.24088e-07	3.4859e-06	4.28892	5.27795	4.11607	IM/CIM-cov5/CIM-cov10	3.76
Locus_16		QLwr.niab-5B.1	LWR_meta	5B	BS00068528_51	12.15	23331598	BS00068528_51	12.1505	23331598	wsnp_BE499835B_Ta_2_5	12.1505	20832543	2e-05	-2499055	0.0462598	NA
Locus_16		QLwr.niab-5B.1	LWR_2017	5B	wsnp_Ku_c35090_44349517	16.6884	34252902	BS00068528_51	12.1505	23331598	IAAV8999	28.2976	119188204	16.1472	95856606	0.0258429	NA
Locus_17	M10	QFlw.niab-5B.1	Width_2017	5B	BobWhite_c47456_121	84.9841	536054396	wsnp_Ku_c3201_5970486	83.4766	538293463	Excalibur_c17055_1451	115.44	541343196	31.9633	3049733	0.0335518	0.00142513
Locus_17	M10	QFla.niab-5B.1	Area_2019	5B	BS00066138_51	86.25	485074366	BS00001101_51	66.3757	455738675	Excalibur_c17055_1451	115.44	541343196	49.0641	85604521	1.19985e-05	0.000853673	0.49	0.537	-0.69	0.453	1.63	0.886	1.59	0.698	-1.76	0.924	0.01	0.402	-1.21	0.401	0	0	1.3348e-07	3.25921e-07	3.97205e-06	6.87459	5.43962	4.69548	IBD/IBS/IM/CIM-cov5/CIM-cov10	6.06
Locus_17	M10	QFll.niab-5B.1	Length_2019	5B	BS00066138_51	86.25	485074366	CAP7_c6363_226	79.6879	507705823	RAC875_c14963_1579	109.829	506511195	30.1411	-1194628	5.30112e-06	6.13482e-05	0.16	0.295	0.03	0.25	1.02	0.49	0.99	0.393	-0.92	0.514	0.02	0.225	-0.5	0.22	0	0	1.10269e-06	1.19022e-05	2.14821e-06	5.95755	4.49184	4.21426	IBD/IBS/IM/CIM-cov5/CIM-cov10	5.23
Locus_17	M10	QFlw.niab-5B.1	Width_2018	5B	Tdurum_contig16032_330	90.8037	531583818	BobWhite_c5795_92	89.2962	531542940	Excalibur_c8675_1550	104.611	506270125	15.3148	-25272815	NA	0.00273631
Locus_17	M10	QFlw.niab-5B.1	Width_meta	5B	Tdurum_contig16032_330	90.8037	531583818	wsnp_Ku_c3201_5970486	83.4766	538293463	Excalibur_c17055_1451	115.44	541343196	31.9633	3049733	NA	0.00114832
Locus_17	M10	QFll.niab-5B.1	Length_2016	5B	Excalibur_c54806_1116	104.109	515185462	wsnp_CAP12_c7952_3403722	86.7526	487609341	Excalibur_c8675_1550	104.611	506270125	17.8584	18660784	0.0274478	0.000910351
Locus_17	M10	QFll.niab-5B.1	Length_2017	5B	Excalibur_c54806_1116	104.109	515185462	Ex_c2615_564	75.1132	475586590	Kukri_c52_225	113.399	539293256	38.2856	63706666	0.00731505	0.000256617
Locus_17	M10	QFla.niab-5B.1	Area_2016	5B	Excalibur_c54806_1116	104.109	515185462	BobWhite_c5795_92	89.2962	531542940	BS00010909_51	104.109	519150543	14.8124	-12392397	NA	0.00817737
Locus_17	M10	QFla.niab-5B.1	Area_2018	5B	BS00010909_51	104.109	519150543	wsnp_CAP12_c7952_3403722	86.7526	487609341	Excalibur_c8675_1550	104.611	506270125	17.8584	18660784	0.0295492	0.000485287
Locus_17	M10	QFla.niab-5B.1	Area_2017	5B	wsnp_Ex_c19041_27955460	104.11	515578152	BS00094480_51	71.4846	464327601	Kukri_c52_225	113.399	539293256	41.9141	74965655	3.56989e-06	8.27438e-06	1.37	0.452	0.97	0.36	0.26	0.864	2	0.907	1.11	0.997	0.58	0.472	-0.31	0.353	0	0	2.73587e-06	1.27276e-05	8.63919e-08	5.56291	5.3449	4.0342	IBD/IBS/IM/CIM-cov5	5.27
Locus_17	M10	QFla.niab-5B.1	Area_meta	5B	wsnp_Ex_c19041_27955460	104.11	515578152	CAP7_c6363_226	79.6879	507705823	Kukri_c52_225	113.399	539293256	33.7108	31587433	5.23592e-05	3.36398e-07	0.46	0.282	0.21	0.225	1.21	0.541	0.77	0.567	-0.63	0.625	0.43	0.291	-0.37	0.214	0	0	5.67904e-07	3.52393e-06	1.14534e-05	6.24573	5.20426	4.03543	IBD/IBS/IM/CIM-cov5/CIM-cov10	5.14
Locus_17	M10	QFll.niab-5B.1	Length_meta	5B	wsnp_Ex_c19041_27955460	104.11	515578152	BS00094480_51	71.4846	464327601	Kukri_c52_225	113.399	539293256	41.9141	74965655	6.54621e-06	1.96304e-05	0.18	0.153	0.25	0.122	0.59	0.298	0.6	0.312	-0.23	0.344	0.28	0.158	-0.1	0.116	0	0	1.27723e-06	4.02884e-05	0.000172667	5.89373	4.32781	4.01531	IBD/IBS/IM/CIM-cov5/CIM-cov10	4.88
Locus_17	M10	QFll.niab-5B.1	Length_2018	5B	Excalibur_c8675_1550	104.611	506270125	wsnp_CAP12_c7952_3403722	86.7526	487609341	RAC875_c21299_256	119.004	539074506	32.2513	51465165	0.0177288	0.00257845
Locus_18	M11	QLwr.niab-5B.2	LWR_2018	5B	BS00022065_51	210.993	603884073	BS00022065_51	210.993	603884073	Ku_c2209_641	213.013	603643140	2.02053	-240933	NA	0.0268074
Locus_18	M11	QLwr.niab-5B.2	LWR_2017	5B	BS00022065_51	210.993	603884073	BS00022065_51	210.993	603884073	GENE_2915_166	214.023	606024246	3.03043	2140173	NA	0.0327211
Locus_18	M11	QLwr.niab-5B.2	LWR_meta	5B	BS00022065_51	210.993	603884073	BS00022065_51	210.993	603884073	Ku_c2209_641	213.013	603643140	2.02053	-240933	NA	0.0377139
Locus_18	M11	QFlw.niab-5B.2	Width_meta	5B	BS00022065_51	210.993	603884073	BS00022673_51	199.335	584127508	wsnp_Ex_c11070_17950604	221.592	618282923	22.256	34155415	0.0223477	0.000976127
Locus_18	M11	QFlw.niab-5B.2	Width_2018	5B	wsnp_Ex_c12152_19428078	213.013	603827879	BS00022065_51	210.993	603884073	GENE_2915_166	214.023	606024246	3.03043	2140173	NA	0.00182501
Locus_18	M11	QFlw.niab-5B.2	Width_2019	5B	wsnp_Ex_c12152_19428078	213.013	603827879	BS00022065_51	210.993	603884073	wsnp_Ex_c12152_19428078	213.013	603827879	2.02052	-56194	NA	0.0459082
Locus_18	M11	QFt.niab-5B.1	FT_2018	5B	BobWhite_c22572_782	215.55	618123502	IACX6070	213.013	600496921	BobWhite_c12883_272	230.673	647940744	17.6601	47443823	6.96913e-05	2.30204e-06	-1.11	0.635	0.3	0.568	0.22	0.455	-0.46	0.847	-0.57	0.881	-1.52	0.448	-0.49	0.452	0	0	1.26614e-05	0.0020159	0.00275103	4.89752	4.3429	4.16437	IBD/IBS/IM	4.24
Locus_18	M11	QFlw.niab-5B.2	Width_2017	5B	BobWhite_rep_c63253_215	218.074	622040405	BS00049213_51	202.932	589581887	Kukri_c82145_51	229.16	640543468	26.2286	50961581	0.0156886	0.00110505
Locus_19	M12	QFll.niab-6A.1	Length_2018	6A	CAP11_c3827_198	123.897	73723587	CAP11_c3827_198	123.897	73723587	BS00092675_51	125.912	90033681	2.01522	16310094	NA	0.0330538
Locus_19	M12	QLwr.niab-6A.1	LWR_meta	6A	Ra_c14408_576	129.43	86760833	Ra_c14408_576	129.43	86760833	BS00021689_51	140.526	454638528	11.0966	367877695	0.0472182	0.0459599
Locus_19	M12	QFll.niab-6A.1	Length_meta	6A	tplb0060e19_614	129.93	105170790	CAP11_c3827_198	123.897	73723587	Tdurum_contig43479_952	145.07	483738199	21.1726	410014612	0.000907183	0.815577	0.02	0.125	-0.25	0.155	-0.11	0.125	-0.46	0.112	-0.13	0.129	0.12	0.146	-0.1	0.112	0	0	5.81111e-05	0.000177586	0.00133462	4.23574	4.32781	4.01531	IBS/IM/CIM-cov5/CIM-cov10	3.68
Locus_19	M12	QFll.niab-6A.1	Length_2016	6A	BobWhite_c20782_697	129.932	107113248	Ra_c14408_576	129.43	86760833	TA005366_0788	139.014	451986462	9.5839	365225629	0.0230808	0.0340289
Locus_19	M12	QFll.niab-6A.1	Length_2017	6A	GENE_3659_104	130.937	101302690	RAC875_c75884_249	130.435	111565821	Kukri_rep_c101477_475	131.943	362224235	1.50769	250658414	0.0439322	NA
Locus_20	M13	QFla.niab-6D.1	Area_2016	6D	wsnp_Ex_c4789_8550135	7.24	1415302	wsnp_Ex_c18664_27540364	0	1770975	TA002853_0110_w	24.2764	2409066	24.2764	638091	8.34573e-05	0.00175712	-50.16	76.33	92.9	186.036	-37.33	112.039	NA	NA	NA	NA	0.38	0.354	0.02	0.368	0	0	1.70554e-05	4.49213e-06	0.000452031	4.76814	4.63587	4.12648	IM/CIM-cov5/CIM-cov10	6.32
Locus_20	M13	QFll.niab-6D.1	Length_2016	6D	wsnp_Ex_c4789_8550135	7.24	1415302	wsnp_Ex_c18664_27540364	0	1770975	RAC875_c2102_2959	16.7207	2322077	16.7207	551102	0.000112915	0.00770876	-4.37	48.379	-39.27	118.022	47.19	71.071	NA	NA	NA	NA	0.16	0.224	0.12	0.232	0	0	8.58593e-06	1.62185e-05	1.01446e-05	5.06621	5.21413	4.49109	IBD/IM/CIM-cov5/CIM-cov10	6.68
Locus_20	M13	QFll.niab-6D.1	Length_2018	6D	Ku_c17004_359	19.2854	2325626	Ku_c17004_359	19.2854	2325626	Excalibur_c1991_1504	29.4176	5152726	10.1322	2827100	0.0205594	NA
Locus_20	M13	QFll.niab-6D.1	Length_2019	6D	Ku_c17004_359	19.29	2325626	BobWhite_c39821_167	11.1364	2276772	Excalibur_c10358_1800	25.7891	1773398	14.6527	-503374	7.01779e-05	0.00238289	8.56	2.277	0.21	9.984	NA	NA	-5.23	10.208	NA	NA	0.61	0.241	0.24	0.241	0	0	2.36961e-05	0.000240539	3.18885e-05	4.62532	4.49184	4.21426	IBS/IM/CIM-cov5/CIM-cov10	3.9
Locus_20	M13	QFll.niab-6D.1	Length_meta	6D	Ku_c17004_359	19.29	2325626	BobWhite_c39821_167	11.1364	2276772	Excalibur_c10358_1800	25.7891	1773398	14.6527	-503374	6.00084e-06	0.0177621	3.83	1.522	-9.27	5.491	NA	NA	8.06	5.536	NA	NA	0.38	0.138	0.27	0.141	0	0	1.74566e-06	6.43552e-07	2.66222e-06	5.75804	4.32781	4.01531	IBS/IM/CIM-cov5/CIM-cov10	4.42
Locus_20	M13	QFla.niab-6D.1	Area_2019	6D	TA002853_0110_w	24.2764	2409066	wsnp_Ex_c18664_27540364	0	1770975	Excalibur_c1991_1504	29.4176	5152726	29.4176	3381751	0.00594603	NA
Locus_20	M13	QFla.niab-6D.1	Area_meta	6D	TA002853_0110_w	24.2764	2409066	Ku_c17004_359	19.2854	2325626	Excalibur_c1991_1504	29.4176	5152726	10.1322	2827100	0.0100504	NA
Locus_21	M13	QFlw.niab-6D.1	Width_2018	6D	BS00094895_51	116.18	399018850	wsnp_BQ161779D_Ta_2_1	113.088	383747905	GENE_1539_27	123.305	412314918	10.2172	28567013	4.13999e-05	2.08138e-06	0	0.024	-0.04	0.03	-0.01	0.028	-0.14	0.046	NA	NA	0.01	0.026	-0.05	0.022	0	0	1.08669e-05	1.78656e-06	2.00377e-07	4.9639	6.12886	4.51093	IBD/IBS/IM/CIM-cov5/CIM-cov10	4.14
Locus_21	M14	QAng.niab-6D.1	Angle_meta	6D	BS00094895_51	116.182	399018850	BS00094895_51	116.182	399018850	D_contig24197_66	121.264	405674272	5.08236	6655422	NA	0.0238879
Locus_21	M14	QFla.niab-6D.2	Area_2018	6D	GENE_4168_925	116.68	388337313	BS00094670_51	107.261	356598682	GENE_1539_27	123.305	412314918	16.0439	55716236	4.27382e-09	0.00909037	-0.39	0.515	-1.08	0.632	-0.62	0.579	-4.8	0.955	NA	NA	-0.65	0.54	-1.97	0.449	0	0	6.82949e-10	8.27505e-12	2.23317e-11	9.16561	4.56862	3.8514	IBD/IBS/IM/CIM-cov5/CIM-cov10	7.16
Locus_21	M14	QFll.niab-6D.2	Length_2018	6D	GENE_4168_925	116.68	388337313	BS00094670_51	107.261	356598682	GENE_1539_27	123.305	412314918	16.0439	55716236	1.63667e-06	0.012791	-0.27	0.269	-0.49	0.328	-0.5	0.298	-2.19	0.498	NA	NA	-0.49	0.279	-0.92	0.233	0	0	4.3735e-07	1.13567e-07	6.42306e-10	6.35917	6.42245	4.81082	IBD/IBS/IM/CIM-cov5/CIM-cov10	5.16
Locus_21	M14	QFlw.niab-6D.2	Width_2019	6D	Kukri_c31995_1948	120.259	402127283	Kukri_c31995_1948	120.259	402127283	D_contig24197_66	121.264	405674272	1.00504	3546989	NA	0.0168125
Locus_21	M14	QFla.niab-6D.2	Area_2019	6D	Kukri_c31995_1948	120.259	402127283	IACX10982	102.169	315597451	GENE_4060_219	142.525	428642646	40.356	113045195	1.7874e-06	0.000943678
Locus_21	M14	QFll.niab-6D.2	Length_2019	6D	Kukri_c31995_1948	120.259	402127283	Kukri_c31995_1948	120.259	402127283	D_contig24197_66	121.264	405674272	1.00504	3546989	NA	0.00464441
Locus_21	M14	QFla.niab-6D.2	Area_meta	6D	Kukri_c31995_1948	120.26	402127283	BS00094670_51	107.261	356598682	GENE_1539_27	123.305	412314918	16.0439	55716236	0.000685088	1.54987e-12	0.27	0.306	-0.55	0.324	-0.21	0.294	-1.67	0.494	NA	NA	-0.12	0.273	-0.59	0.243	0	0	2.24787e-08	5.54271e-09	1.35243e-09	7.64823	5.20426	4.03543	IBD/IBS/IM/CIM-cov5/CIM-cov10	5.95
Locus_21	M14	QFll.niab-6D.2	Length_meta	6D	Kukri_c31995_1948	120.26	402127283	wsnp_BQ161779D_Ta_2_1	113.088	383747905	GENE_1539_27	123.305	412314918	10.2172	28567013	6.79256e-07	5.74053e-10	-0.22	0.237	-0.13	0.264	-0.36	0.255	-1.24	0.4	NA	NA	-0.33	0.236	-0.51	0.203	0	0	8.01166e-06	0.000329579	0.00161484	5.09628	4.32781	4.01531	IBD/IBS/IM/CIM-cov5	4.35
Locus_21	M14	QFll.niab-6D.2	Length_2017	6D	BS00021881_51	130.85	422204407	wsnp_BQ161779D_Ta_2_1	113.088	383747905	GENE_4060_219	142.525	428642646	29.437	44894741	1.58156e-05	0.194727	0.66	0.309	-0.29	0.212	0.09	0.19	-1.51	0.366	NA	NA	-0.22	0.236	-0.2	0.188	0	0	3.91899e-05	7.75219e-05	3.38421e-06	4.40683	6.29267	4.38247	IBD/IM/CIM-cov5/CIM-cov10	4.1
Locus_21	M14	QFla.niab-6D.2	Area_2017	6D	GENE_4060_219	142.52	428642646	BS00094670_51	107.261	356598682	BS00107889_51	190.151	455736205	82.8898	99137523	2.61564e-08	0.244146	3.17	0.902	-0.39	0.375	0.71	0.524	-4.03	0.933	NA	NA	0.5	0.589	0.12	0.475	0	0	5.68537e-08	8.14356e-08	1.91802e-07	7.24524	5.3449	4.0342	IBD/IM/CIM-cov5	6.43
Locus_21	M14	QFlw.niab-6D.2	Width_meta	6D	GENE_4060_219	142.52	428642646	wsnp_BQ161779D_Ta_2_1	113.088	383747905	GENE_4060_219	142.525	428642646	29.437	44894741	1.36148e-05	0.130945	0.07	0.038	-0.03	0.017	0.02	0.023	-0.18	0.041	NA	NA	0.03	0.026	-0.04	0.021	0	0	1.15549e-06	5.81027e-08	1.32607e-07	5.93723	5.04872	4.29476	IBS/IM/CIM-cov5/CIM-cov10	4.74
Locus_21	M14	QFlw.niab-6D.2	Width_2017	6D	GENE_4060_219	142.52	428642646	Kukri_c31995_1948	120.259	402127283	BS00059791_51	189.648	454635202	69.3894	52507919	4.19274e-05	0.441801	0.1	0.05	-0.03	0.02	0.02	0.028	-0.21	0.052	NA	NA	0.02	0.032	-0.01	0.026	0	0	1.96535e-05	0.000111483	7.76322e-07	4.70656	5.07849	4.0588	IBD/IM/CIM-cov5/CIM-cov10	4.51
Locus_22	M15	QFll.niab-7A.1	Length_2018	7A	wsnp_Ku_c6065_10682531	171.358	109843468	BS00040657_51	161.148	93279681	BS00046998_51	211.724	232025818	50.5763	138746137	1.52796e-05	8.32329e-05	1.52	0.847	-0.14	0.204	-3.14	0.841	-0.64	0.251	-0.1	0.219	-0.22	0.226	0.15	0.196	0	0	1.52813e-06	3.00795e-09	1.83344e-10	5.81584	6.42245	4.81082	IBD/IBS/IM/CIM-cov5/CIM-cov10	4.9
Locus_22	M15	QFla.niab-7A.1	Area_2018	7A	BS00021997_51	173.37	118328500	CAP11_c3138_241	159.625	89827879	Kukri_rep_c70389_57	214.237	232588745	54.6118	142760866	7.45582e-08	9.519e-07	-4.47	0.707	-0.69	0.4	NA	NA	-0.98	0.496	-0.46	0.433	-0.78	0.452	0.3	0.387	0	0	3.90139e-09	2.74003e-13	3.58824e-13	8.40878	4.56862	3.8514	IBD/IBS/IM/CIM-cov5/CIM-cov10	6.63
Locus_22	M15	QFlw.niab-7A.1	Width_2019	7A	BS00021997_51	173.37	118328500	BS00040657_51	161.148	93279681	IAAV7121	185.055	118329221	23.907	25049540	9.18562e-05	0.0250104	-0.14	0.038	-0.04	0.021	NA	NA	0.04	0.026	-0.01	0.023	0	0.024	0.01	0.021	0	0	7.96508e-06	5.85699e-08	1.41924e-09	5.09881	5.63488	4.32139	IBS/IM/CIM-cov5/CIM-cov10	4.47
Locus_22	M15	QFlw.niab-7A.1	Width_meta	7A	BS00021997_51	173.37	118328500	wsnp_Ex_c2043_3829362	154.585	83537297	Kukri_rep_c70389_57	214.237	232588745	59.6524	149051448	2.05881e-06	0.000470847	-0.13	0.026	-0.04	0.015	NA	NA	0.01	0.018	-0.02	0.016	-0.03	0.017	0	0.014	0	0	3.34477e-08	6.18905e-09	8.13612e-05	7.47563	5.04872	4.29476	IBD/IBS/IM/CIM-cov5	5.83
Locus_22	M15	QFla.niab-7A.1	Area_2019	7A	BobWhite_c24760_142	175.93	128510291	BS00040657_51	161.148	93279681	Kukri_rep_c70389_57	214.237	232588745	53.0889	139309064	2.27773e-10	0.00762845	-2.85	0.66	-0.64	0.362	NA	NA	0.21	0.449	0.41	0.393	0.4	0.425	0.4	0.351	0	0	1.22785e-08	9.8423e-09	1.69752e-09	7.91086	5.43962	4.69548	IBS/IM/CIM-cov5/CIM-cov10	6.63
Locus_22	M15	QFll.niab-7A.1	Length_meta	7A	Kukri_s118416_65	180.5	167271145	BS00046976_51	159.123	88987024	Kukri_rep_c70389_57	214.237	232588745	55.1144	143601721	5.36442e-08	9.16998e-05	0.97	0.483	-0.2	0.115	-1.85	0.476	-0.22	0.143	0.03	0.121	0.09	0.129	0.12	0.111	0	0	4.99696e-09	9.51738e-10	3.79084e-10	8.30129	4.32781	4.01531	IBD/IBS/IM/CIM-cov5	6.02
Locus_22	M15	QFla.niab-7A.1	Area_2017	7A	BS00022834_51	193.618	127674669	BS00040657_51	161.148	93279681	wsnp_Ra_rep_c105976_89839782	213.735	231546881	52.5864	138267200	3.70197e-08	1.7183e-09	-3.2	0.597	-1.3	0.327	NA	NA	0.05	0.387	-0.38	0.345	-0.65	0.375	-0.01	0.326	0	0	1.9672e-09	1.47452e-10	7.8194e-09	8.70615	5.3449	4.0342	IBD/IBS/IM/CIM-cov5	7.76
Locus_22	M15	QFll.niab-7A.1	Length_2019	7A	Kukri_rep_c105330_552	199.66	140994052	BS00040657_51	161.148	93279681	Kukri_rep_c70389_57	214.237	232588745	53.0889	139309064	2.66511e-06	6.02406e-06	-1.49	0.389	-0.35	0.213	NA	NA	-0.17	0.248	0.25	0.225	0.33	0.242	0.41	0.208	0	0	9.72511e-08	8.43539e-09	2.28001e-08	7.01211	4.49184	4.21426	IBD/IBS/IM/CIM-cov5/CIM-cov10	5.7
Locus_22	M15	QFla.niab-7A.1	Area_meta	7A	BS00108780_51	199.66	139098782	BS00040657_51	161.148	93279681	GENE_4347_41	213.232	225356549	52.0839	132076868	6.99481e-07	8.12452e-08	-2.41	0.391	-0.62	0.211	NA	NA	-0.16	0.256	0.02	0.235	-0.29	0.239	0.16	0.214	0	0	7.42229e-12	7.21645e-15	4.73033e-19	11.1295	5.20426	4.03543	IBD/IBS/IM/CIM-cov5/CIM-cov10	8.27
Locus_22	M15	QFll.niab-7A.1	Length_2017	7A	BS00108780_51	199.664	139098782	wsnp_Ex_c20062_29096408	162.153	93077291	wsnp_Ex_c1247_2397552	210.218	321658869	48.065	228581578	2.92275e-06	0.000697152	-1.72	0.317	-0.62	0.171	NA	NA	-0.3	0.206	-0.46	0.192	-0.18	0.19	0.06	0.178	0	0	3.16236e-07	5.8285e-09	2.84176e-09	6.49999	6.29267	4.38247	IBD/IBS/IM/CIM-cov5/CIM-cov10	5.84
Locus_22	M15	QFlw.niab-7A.1	Width_2018	7A	Kukri_rep_c105330_552	199.664	140994052	BobWhite_c34887_239	163.666	102087998	BS00066651_51	211.222	232382784	47.5561	130294786	0.00982807	0.00120114
Locus_22	M15	QAng.niab-7A.1	Angle_2017	7A	BS00030028_51	202.679	134626251	CAP8_c702_377	168.84	108807857	Excalibur_c4759_564	212.73	232751332	43.8895	123943475	0.0007367	0.00148799
Locus_22	M15	QAng.niab-7A.1	Angle_2019	7A	BobWhite_c48548_106	203.18	134390349	BS00034689_51	163.163	99798799	RAC875_c45031_574	210.72	250813906	47.5563	151015107	2.04197e-06	0.000206412	0.62	0.376	-0.06	0.211	NA	NA	-0.79	0.239	-0.12	0.223	0.13	0.225	0.1	0.205	0	0	5.82392e-07	3.86889e-07	2.46247e-08	6.23478	5.29217	4.33153	IBD/IBS/IM/CIM-cov5/CIM-cov10	5.38
Locus_22	M15	QAng.niab-7A.1	Angle_meta	7A	BobWhite_c48548_106	203.18	134390349	BS00034689_51	163.163	99798799	Excalibur_c4759_564	212.73	232751332	49.5662	132952533	3.12618e-06	1.19429e-05	0.62	0.355	-0.01	0.201	NA	NA	-0.75	0.231	-0.12	0.211	0.41	0.212	0.11	0.195	0	0	3.07452e-07	4.34161e-07	2.06243e-10	6.51222	5.91898	4.26382	IBD/IBS/IM/CIM-cov5/CIM-cov10	5.15
Locus_22	M15	QAng.niab-7A.1	Angle_2018	7A	BobWhite_c23918_208	209.212	172464998	Excalibur_c8644_783	200.167	130399421	RAC875_c45031_574	210.72	250813906	10.5531	120414485	0.0146241	0.00753335
Locus_22	M15	QFlw.niab-7A.1	Width_2017	7A	Excalibur_c36808_228	209.714	139098782	BS00040657_51	161.148	93279681	Kukri_rep_c70389_57	214.237	232588745	53.0889	139309064	1.07808e-05	8.83761e-06	-0.1	0.033	-0.02	0.019	NA	NA	0.02	0.02	0	0.019	-0.05	0.019	0.01	0.017	0	0	9.21606e-08	1.20026e-07	9.05545e-08	7.03545	5.07849	4.0588	IBD/IBS/IM/CIM-cov5/CIM-cov10	6.27
Locus_23	M16	QFla.niab-7A.2	Area_2017	7A	BS00034817_51	221.806	237517975	BS00034817_51	221.806	237517975	CAP7_c10038_214	242.571	570123805	20.7653	332605830	0.000123094	0.000440307
Locus_23	M16	QFla.niab-7A.2	Area_meta	7A	BS00034817_51	221.806	237517975	BS00034817_51	221.806	237517975	CAP7_c10038_214	242.571	570123805	20.7653	332605830	0.000470355	1.39359e-06
Locus_23	M16	QFll.niab-7A.2	Length_2017	7A	BS00034817_51	221.806	237517975	BS00034817_51	221.806	237517975	BS00065250_51	236.43	545543410	14.6242	308025435	0.000683122	0.00593106
Locus_23	M16	QFll.niab-7A.2	Length_2019	7A	BS00034817_51	221.806	237517975	Excalibur_c15411_643	221.303	509214951	BS00065250_51	236.43	545543410	15.1267	36328459	0.00133778	0.00339408
Locus_23	M16	QFll.niab-7A.2	Length_meta	7A	BS00034817_51	221.806	237517975	BS00034817_51	221.806	237517975	BS00065250_51	236.43	545543410	14.6242	308025435	8.28787e-05	0.000539774
Locus_23	M16	QAng.niab-7A.2	Angle_2017	7A	BS00034817_51	221.81	237517975	tplb0024l08_1395	216.278	511499659	BS00065462_51	233.4	540057066	17.1215	28557407	6.0151e-06	0.000483897	4.37	1.08	0.48	0.309	-3.23	1.094	-0.69	0.316	-0.02	0.3	0.61	0.292	0.49	0.307	0	0	1.79561e-06	4.58826e-07	8.49423e-11	5.74579	5.78954	4.4719	IBD/IBS/IM/CIM-cov5/CIM-cov10	5.6
Locus_23	M16	QFll.niab-7A.2	Length_2018	7A	wsnp_Ex_c42836_49314564	224.329	515006529	Excalibur_c15411_643	221.303	509214951	BS00065250_51	236.43	545543410	15.1267	36328459	0.00130584	0.0259902
Locus_23	M16	QAng.niab-7A.2	Angle_2018	7A	BS00064072_51	224.831	428819080	BS00034817_51	221.806	237517975	BS00062949_51	225.836	247651155	4.03035	10133180	0.0379613	0.011727
Locus_23	M16	QFla.niab-7A.2	Area_2018	7A	Kukri_c26517_691	228.872	539325587	BS00034817_51	221.806	237517975	CAP7_c10038_214	242.571	570123805	20.7653	332605830	0.000148632	0.000128356
Locus_23	M16	QAng.niab-7A.2	Angle_2019	7A	Kukri_c26517_691	228.872	539325587	BS00034817_51	221.806	237517975	wsnp_Ex_rep_c67660_66321934	241.566	567584458	19.7603	330066483	0.000236005	0.00219607
Locus_23	M16	QFlw.niab-7A.2	Width_2019	7A	IAAV6170	229.374	538784357	BS00034817_51	221.806	237517975	BS00065250_51	236.43	545543410	14.6242	308025435	NA	0.0168125
Locus_23	M16	QFla.niab-7A.2	Area_2019	7A	BS00080365_51	230.379	537058999	BS00034817_51	221.806	237517975	wsnp_Ex_rep_c67660_66321934	241.566	567584458	19.7603	330066483	1.63852e-06	0.000612028
Locus_23	M16	QFlw.niab-7A.2	Width_2018	7A	BS00080365_51	230.38	537058999	BS00034817_51	221.806	237517975	CAP7_c10038_214	242.571	570123805	20.7653	332605830	2.35792e-05	0.000592263	-0.21	0.085	-0.03	0.032	0.1	0.088	0	0.031	0	0.043	-0.04	0.029	-0.01	0.029	0	0	4.10957e-06	0.00352952	0.467839	5.3862	6.12886	4.51093	IBD/IBS/IM	4.64
Locus_23	M16	QAng.niab-7A.2	Angle_meta	7A	BS00091168_51	230.882	521952054	BS00034817_51	221.806	237517975	CAP7_c10038_214	242.571	570123805	20.7653	332605830	0.000532228	0.00663248
Locus_23	M16	QFlw.niab-7A.2	Width_2017	7A	BS00110561_51	234.922	545546754	wsnp_BF482529A_Ta_2_5	227.349	516147069	CAP7_c10038_214	242.571	570123805	15.2223	53976736	0.0161953	0.00162724
Locus_23	M16	QFlw.niab-7A.2	Width_meta	7A	BS00110561_51	234.922	545546754	BS00034817_51	221.806	237517975	wsnp_Ex_rep_c67660_66321934	241.566	567584458	19.7603	330066483	0.00199783	0.000309414
Locus_24		QFlw.niab-7A.3	Width_2017	7A	BS00065822_51	254.632	611554042	RAC875_c12665_1272	247.094	595074650	Kukri_c46218_66	265.692	629195392	18.5982	34120742	0.0156886	0.00142513
Locus_24		QFlw.niab-7A.3	Width_2018	7A	BS00027448_51	255.13	612381112	wsnp_Ex_c19582_28564743	245.586	608726019	IACX5974	263.18	620534090	17.5933	11808071	1.75084e-05	0.0038098	0.12	0.089	0.03	0.038	-0.16	0.091	0.02	0.037	-0.05	0.064	-0.02	0.038	0.02	0.038	0	0	2.73873e-06	7.79942e-05	0.0276005	5.56245	6.12886	4.51093	IBD/IM/CIM-cov5	4.77
Locus_24		QFlw.niab-7A.3	Width_meta	7A	BS00027448_51	255.134	612381112	RAC875_c12665_1272	247.094	595074650	BS00071424_51	265.692	636898819	18.5985	41824169	0.00325376	0.000503412

## Sheet: SI Table S8
Gene	Species	Leaf trait	Protein	Gene Model	Reference	Doi	A subgenome wheat homoeologue (Chr: position)	B subgenome wheat homoeologue (Chr: position)	D subgenome wheat homoeologue (Chr: position)
OsWRKY53	Rice	Angle	WRKY	LOC_Os05g27730	Tian et al. 2017	10.1104/pp.17.00946	TraesCS1A02G070400 (1A: 53.188 Mbp)	TraesCS1B02G088900 (1B: 87.733 Mbp)	TraesCS1D02G072900 (1D: 53.380 Mbp)
SMOS1	Rice	Angle	AP2 domain transcription factor	LOC_Os05g32270	Aya et a. 2014	10.1093/pcp/pcu023	TraesCS1A02G242800 (1A: 430.622 Mbp)	TraesCS1B02G254300 (1B: 448.530 Mbp)	TraesCS1D02G242800 (1D: 333.001 Mbp)
VRS1	Wheat	Width	HD-ZIP	HORVU.MOREX.r3.2HG0184740	Thirulogachandar et al. 2017	10.1111/tpj.13590	TraesCSU02G009800 (Unk: 13.023 Mbp)	TraesCS2B02G218800 (2B: 208.211 Mbp)	TraesCS2D02G385500 (2D: 490.118 Mbp)
OsCRH4	Rice	Width	CHD3 family chromatin remodeler	LOC_Os07g31450	Guo et al. 2019	10.3390/ijms20102567	TraesCS2A02G266210LC (2A: 241.66 Mbp)	TraesCS2B02G346810LC (2B: 265.426 Mbp)	TraesCS2D02G264010LC (2D: 213.700 Mbp)
VRS1	Wheat	Width	HD-ZIP	HORVU.MOREX.r3.2HG0184740	Thirulogachandar et al. 2017	10.1111/tpj.13590	NA	TraesCS2B02G405700 (2B:573.975 Mbp)	NA
nal1	Rice	Width	Peptidase	LOC_Os04g52479	Jiang et al. 2015	0.1371/journal.pone.0118169	TraesCS2A02G420900 (2A: 676.390 Mbp)	TraesCS2B02G440000 (2B: 631.801 Mbp)	TraesCS2D02G417900 (2D: 531.937 Mbp)
OsIBH1	Rice	Angle	bHLH	LOC_Os04g56500	Zhang et al. 2009	10.1105/tpc.109.070441	TraesCS2A02G499000 (2A: 728.942 Mbp)	TraesCS2B02G527100 (2B: 721.716 Mbp)	TraesCS2D02G499200 (2D: 594.450 Mbp)
cpa	wheat	Size	TaSPL8	TraesCS2D02G502900	Liu et al. 2019	10.1104/pp.19.00248	TraesCS2A02G502300 (2A: 730.617 Mbp)	TraesCS2B02G530400 (2B: 725.580 Mbp)	TraesCS2D02G502900 (2D: 596.553 Mbp)
OsILI1	Rice	Angle	bHLH	LOC_Os04g54900	Zhang et al. 2009	10.1105/tpc.109.070441	TraesCS2A02G521500 (2A: 744.409 Mbp)	TraesCS2B02G550900/TraesCS2B02G550800 (2B: 747.077 Mbp)	TraesCS2D02G523200/TraesCS2D02G523300 (2D: 612.185 Mbp)
OsMKKK70	Rice	Angle/Seed	MAP Kinase Kinase Kinase	LOC_Os01g50410	Liu et al. 2021	10.1111/jipb.13174	TraesCS3A02G255700 (3A: 477.431 Mbp)	TraesCS3B02G288300 (3B: 462.891 Mbp)	TraesCS3D02G256400 (3D: 358.188 Mbp)
LC1	Rice	Angle	Indole-3-acetc acid-amido synthesase	LOC_Os01g57610	Zhao et al. 2013	10.1093/mp/sss064	TraesCS3A02G324100 (3A: 568.665 Mbp)	TraesCS3B02G353200 (3B: 563.395 Mbp)	TraesCS3D02G317600 (3D: 431.285 Mbp)
nal7	Rice	Width	YUC8	LOC_Os03g06654	Fujino et al. 2008	10.1007/s00438-008-0328-3	TraesCS4A02G027500 (4A: 19.448 Mbp)	TraesCS4B02G278300 (4B: 560.663 Mbp)	TraesCS4D02G276600 (4D: 447.910 Mbp)
nal9	Rice	size	Clp protease	LOC_Os03g29810	Li et al. 2013	10.1111/jipb.12098	TraesCS4A02G149900 (4A: 292.107 bp)	TraesCS4B02G165100 (4B: 347.387 Mbp)	TraesCS4D02G157200 (4D: 214.325 Mbp)
dnl4	Rice	Width/Seed/Height	pfkB carbohydrate kinase	LOC_Os01g01620	Bae et al. 2021	10.1080/15592324.2020.1849490	TraesCS4A02G260200 (4A: 572.833 Mbp)	TraesCS4B02G054400 (4B: 43.109 Mbp)	TraesCS4D02G054500 (4D: 30.217 Mbp)
OsIAAGLU	Rice	Angle	IAA glucosyltransferase	LOC_Os03g48740	Yu et al. 2019	10.1007/s00299-019-02402-4	TraesCS4A02G279400 (4A: 586.728 Mbp)	TraesCS4B02G033000 (4B: 24.664 Mbp)	TraesCS4D02G030900 (4D: 14.562 Mbp)
nrl1	Rice	Size	OsCslD4	LOC_Os12g36890	Hu et al. 2010	10.1007/s11103-010-9614-7	TraesCS5A02G090500 (5A: 122.955 Mbp)	TraesCS5B02G096200 (5B: 127.502 Mbp)	TraesCS5D02G102600 (5D: 115.948 Mbp)
nl2	Rice	Size	WOX3	LOC_Os11g01130	Zhao et al. 2016	10.1111/jipb.12503	TraesCS5A02G157300 (5A: 336.950 Mbp)	TraesCS5B02G156400 (5B: 288.892 Mbp)	TraesCS5D02G162600 (5D: 254.023 Mbp)
nl3	Rice	Size	WOX3	LOC_Os12g01120	Chen et al. 2019	10.3389/fpls.2019.00175	TraesCS5A02G157300 (5A: 336.950 Mbp)	TraesCS5B02G156400 (5B: 288.892 Mbp)	TraesCS5D02G162600 (5D: 254.023 Mbp)
ns1	Maize	Size	WOX3	LOC542051	Nardman et al. 2004	10.1242/dev.01164	TraesCS5A02G157300 (5A: 336.950 Mbp)	TraesCS5B02G156400 (5B: 288.892 Mbp)	TraesCS5D02G162600 (5D: 254.023 Mbp)
ns2	Maize	Size	WOX3	LOC542147	Nardman et al. 2004	10.1242/dev.01164	TraesCS5A02G157300 (5A: 336.950 Mbp)	TraesCS5B02G156400 (5B: 288.892 Mbp)	TraesCS5D02G162600 (5D: 254.023 Mbp)
OsBC1	Rice	Angle	bHLH98	LOC_Os09g33580	Jang et al. 2017	10.1104/pp.16.01653	TraesCS5A02G292900 (5A: 502.786 Mpb)	TraesCS5B02G292100 (5B: 477.610 Mbp)	TraesCS5D02G300100 (5D: 397.426 Mbp)
OsbHLH98	Rice	Angle	bHLH98	LOC_Os03g58330	Guo et al. 2021	10.1111/nph.17303	TraesCS5A02G441900 (5A: 622.547 Mbp)	TraesCS5B02G445900 (5B: 617.687 Mbp)	TraesCS5D02G449200 (5D: 498.382 Mbp)
RAV6	Rice	Angle/seed	B3 DNA binding domain protein	LOC_Os02g45850	Zhang et al. 2015	10.1104/pp.15.00836	TraesCS6A02G259600 (6A: 482.620 Mp)	TraesCS6B02G286900 (6B: 516.880 Mbp)	TraesCS6D02G240600 (6D: 342.473 Mbp)
OsBLR1	Rice	Angle	bHLH	LOC_Os02g47660	Wang et al. 2020	10.1007/s11103-020-00965-5	TraesCS6A02G273000 (6A: 499.407 Mbp)	TraesCS6B02G300400 (6B: 538.376 Mbp)	TraesCS6D02G253000 (6D: 357.013 Mbp)
OsBUL1	Rice	Angle	bHLH	LOC_Os02g51320	Jang et al. 2017	10.1104/pp.16.01653	TraesCS6A02G306200 (6A: 539.866 Mbp)	TraesCS6B02G334600 (6B: 587.799 Mbp)	TraesCS6D02G285300 (6D: 393.300 Mbp)
OsPUB24	Rice	Angle	E3 ubiquitin ligase	LOC_Os03g45420	Min et al. 2019	10.1111/tpj.14332	TraesCS6A02G419200 (6A: 616.824 Mbp)	TraesCS6B02G469900 (6B: 718.376 Mbp)	TraesCS6D02G407400 (6D: 473.076 Mbp)
LW5/D1	Rice	Size	Rice G protein a subunit	LOC_Os05g26890	Zhu et al. 2020	10.1016/j.plaphy.2020.10.035	TraesCS7A02G000200 (7A: 0.243 Mbp)	TraesCS1B02G479100	TraesCS7D02G000100 (7D: 0.208 Mbp)
OsBU1	Rice	Angle/seed	bHLH	LOC_Os06g12210	Tanaka et al. 2009	10.1104/pp.109.140806	TraesCS7A02G185300 (7A: 139.468 Mbp)	TraesCS7B02G090500 (7B: 104.758 Mbp)	TraesCS7D02G187000 (7D: 139.829 Mbp)

## Sheet: SI Table S9
	SNP	Chromosome	Genetic map position (cM)	Physical map position (bp)	Notes	Alchemy	Brompton	Claire	Hereward	Rialto	Robigus	Soissons	Xi19	MEL_018_2
1	Kukri_rep_c95804_119	5A	1.00503	10437		2	2	2	2	2	0	0	2	2
2	RAC875_c15745_124	5A	1.00503	13831		0	0	0	0	0	2	2	0	0
3	wsnp_Ex_c905_1749059	5A	1.00503	335288		2	2	2	2	2	0	0	2	2
4	tplb0035p20_710	5A	1.00503	335430		2	2	2	2	2	0	0	2	2
5	wsnp_Ex_c905_1748920	5A	1.00503	335517		2	2	2	2	2	0	0	2	2
6	BobWhite_c7114_237	5A	0	644174		2	2	2	2	2	0	0	2	2
7	BobWhite_c41542_354	5A	1.00503	693221		2	2	2	2	2	0	0	2	2
8	RFL_Contig3370_343	5A	0.502517	1114117		0	0	0	0	0	2	2	0	0
9	wsnp_Ex_c6209_10838852	5A	1.00503	1226277		2	2	2	2	2	0	0	2	2
10	BS00067606_51	5A	3.53813	1275045		0	0	0	0	0	0	0	2	0
11	BS00067647_51	5A	3.53813	1275132		0	0	0	0	0	0	0	2	0
12	BS00001525_51	5A	2.01517	2414767		2	2	2	2	2	0	0	0	2
13	BobWhite_c23992_300	5A	2.01517	2616393		2	2	2	2	2	0	0	0	2
14	BS00099534_51	5A	5.57923	2646250		2	2	2	2	2	0	2	0	2
15	RAC875_c1503_642	5A	2.01517	2646593		0	0	0	0	0	2	2	2	0
16	Excalibur_c22465_625	5A	2.01517	2648817		0	0	0	0	0	2	2	2	0
17	Excalibur_c34451_370	5A	5.57923	2875155		2	2	2	2	2	2	0	2	2
18	Kukri_c95189_124	5A	6.08175	3173680		0	0	0	0	0	0	2	0	0
19	D_contig03230_469	5A	6.08175	3287745		2	2	2	2	2	2	0	2	2
20	RAC875_c5145_1920	5A	6.08175	3402090		2	2	2	2	2	2	0	2	2
21	Excalibur_rep_c104815_1181	5A	6.08175	3402249		2	2	2	2	2	2	0	0	2
22	Excalibur_c6742_352	5A	6.08175	3404297		2	2	2	2	2	2	0	2	2
23	wsnp_Ex_c16551_25061517	5A	7.60471	4848193		0	0	0	0	0	0	2	0	0
24	wsnp_Ex_c16551_25061395	5A	7.60471	4848315		2	2	2	2	2	2	0	2	2
25	wsnp_Ex_c16551_25060833	5A	7.60471	4849257		0	0	0	0	0	0	2	0	0
26	IAAV1592	5A	7.60471	4849265		2	2	2	2	2	2	0	2	2
27	GENE_3111_152	5A	7.60471	4849764		2	2	2	2	2	2	0	2	2
28	Ra_c2139_968	5A	7.60471	4850089		0	0	0	0	0	0	2	0	0
29	wsnp_BF474606A_Td_2_1	5A	7.60471	4850371		2	2	2	2	2	2	0	2	2
30	IAAV5087	5A	7.60471	4850595		0	0	0	0	0	0	2	0	0
31	BS00064188_51	5A	10.1694	4997809		2	2	2	2	2	2	0	0	2
32	TA001188_1298	5A	11.682	6289183		2	2	2	2	2	2	0	2	2
33	Excalibur_c6714_246	5A	11.1795	6422237		0	0	0	0	0	0	2	0	0
34	TA003745_0632	5A	13.205	6622275		2	2	2	2	2	2	0	0	2
35	RFL_Contig4979_4240	5A	13.205	6707722		2	2	2	2	2	2	2	0	2
36	IAAV2776	5A	13.205	6707773		2	2	2	2	2	2	2	0	2
37	BS00072264_51	5A	13.205	7487348		0	2	2	2	2	2	2	2	0
38	wsnp_Ku_c9559_16000086	5A	16.2988	8235988		0	2	2	2	2	2	0	0	0
39	BS00031073_51	5A	16.2988	8243589		0	2	2	2	2	2	0	0	0
40	Ex_c95453_1499	5A	18.8634	9614746		0	0	0	0	2	2	0	0	0
41	IACX5832	5A	19.3659	9652486		2	2	2	2	0	0	2	2	2
42	BS00003696_51	5A	19.3659	9652495		2	2	2	2	0	0	2	2	2
43	wsnp_Ex_c57094_58953404	5A	18.8634	9657522		2	0	0	0	0	0	2	2	2
44	wsnp_Ex_c11992_19213872	5A	25.1926	11054951		0	0	0	0	2	0	0	0	0
45	RFL_Contig3352_463	5A	25.1926	11066790		0	0	0	0	2	0	0	0	0
46	BS00100185_51	5A	28.2864	14844439		2	0	0	0	2	2	2	0	2
47	wsnp_Ex_c9842_16228523	5A	28.2864	15849402		0	2	2	2	0	0	0	2	0
48	BS00079189_51	5A	28.2864	15851068		2	0	0	0	2	2	2	0	2
49	wsnp_Ex_rep_c67179_65674582	5A	35.6206	17838344		0	0	0	0	0	0	2	0	2
50	IAAV7519	5A	35.6206	17839898		2	2	2	2	2	2	0	2	0
51	BS00065442_51	5A	62.5943	18671986		2	0	0	0	0	0	0	2	1
52	wsnp_Ex_c807_1585614	5A	35.6206	19232588		2	2	2	2	2	2	0	2	0
53	wsnp_Ex_c807_1586158	5A	35.6206	19233239		0	0	0	0	0	0	2	0	2
54	Tdurum_contig42309_627	5A	35.6206	19233396		0	0	0	0	0	0	2	0	2
55	wsnp_Ex_c807_1586396	5A	35.6206	19233668		2	2	2	2	2	2	0	2	0
56	BS00030991_51	5A	35.1181	19268493		2	0	0	0	2	2	2	0	2
57	Kukri_c18268_79	5A	35.1181	19271012		2	0	0	0	2	0	2	0	2
58	BobWhite_c51109_415	5A	35.6206	19271064		0	2	2	2	0	2	2	2	2
59	wsnp_BF201102A_Ta_2_1	5A	35.6206	19272153		2	0	0	0	2	0	0	0	0
60	BS00111119_51	5A	35.1181	19272787		0	2	2	2	0	2	0	2	0
61	RFL_Contig3674_847	5A	34.1131	19667813		0	2	2	2	0	2	0	2	0
62	Excalibur_rep_c115510_314	5A	34.6156	19979240		0	2	2	2	0	2	0	2	0
63	wsnp_CAP7_c2282_1107112	5A	34.6156	19980087		2	0	0	0	2	0	2	0	2
64	Ra_c7322_2294	5A	35.1181	20816344		0	2	2	2	0	2	0	2	0
65	wsnp_Ex_c19134_28056012	5A	35.1181	20816391		2	0	0	0	2	0	2	0	2
66	Ku_c7910_1651	5A	35.1181	20818315		0	2	2	2	0	2	0	2	0
67	BS00099700_51	5A	35.1181	20993276		2	0	0	0	2	0	2	0	2
68	wsnp_Ex_c4211_7606269	5A	35.1181	20993499		2	0	0	0	2	0	2	0	2
69	Kukri_c8835_579	5A	35.1181	20993713		2	0	0	0	2	0	2	0	2
70	Kukri_c8835_112	5A	35.1181	20998453		2	0	0	0	2	0	2	0	2
71	wsnp_Ex_c31830_40573624	5A	35.1181	21410986		2	0	0	0	2	0	2	0	2
72	wsnp_Ex_rep_c71219_70023450	5A	39.7517	26461014		0	2	2	2	0	0	0	2	0
73	BobWhite_rep_c50145_387	5A	39.7517	26461176		0	2	2	2	0	0	0	2	0
74	BS00094095_51	5A	39.2492	28104231		2	0	0	0	2	2	2	0	2
75	GENE_3321_201	5A	39.2492	28104826		2	0	0	0	2	2	2	0	2
76	BS00040933_51	5A	39.2492	28228616		0	2	2	2	0	0	0	2	0
77	BS00077879_51	5A	39.2492	28668696		2	0	0	0	2	2	2	0	2
78	BobWhite_c14172_113	5A	39.2492	28670979		0	2	2	2	0	0	0	2	0
79	Excalibur_rep_c90275_262	5A	41.2592	29514305		0	0	0	0	0	2	2	0	2
80	Excalibur_rep_c95828_165	5A	40.2542	29681845		0	2	2	2	0	2	2	2	2
81	RAC875_c61887_194	5A	40.7567	29892373	maximum northern extent of heterozygosity	2	0	0	0	2	0	0	0	0
82	Tdurum_contig14863_916	5A	46.8707	32666574		0	2	2	2	0	2	2	0	1
83	Kukri_c24642_426	5A	46.8707	32669204		2	0	0	0	2	0	0	2	1
84	BS00094393_51	5A	44.353	32703256		0	2	0	0	0	2	2	0	1
85	BS00056932_51	5A	47.3732	32880888		2	0	0	0	2	0	0	2	1
86	BS00056933_51	5A	47.3732	32881026		0	2	2	2	0	2	2	0	1
87	BS00047242_51	5A	47.3732	32883123		2	0	0	0	2	0	0	2	1
88	BS00057293_51	5A	46.3682	32887648		0	2	2	2	0	2	2	0	1
89	Excalibur_c34426_723	5A	47.8757	33004606		0	2	2	2	0	2	2	0	1
90	BS00021873_51	5A	47.8757	33004723		2	0	0	0	2	0	0	2	1
91	GENE_1265_290	5A	47.8757	33008909		0	2	2	2	0	2	2	0	1
92	BS00062907_51	5A	44.8555	33012055		0	2	2	2	0	0	0	0	0
93	Kukri_c61108_900	5A	48.3782	33126820		0	2	2	2	0	2	2	0	1
94	RAC875_rep_c106118_339	5A	45.358	35631192		0	2	2	2	2	2	2	0	1
95	BS00081120_51	5A	45.358	35822876		0	0	0	0	0	2	2	0	1
96	Excalibur_c32833_466	5A	45.358	36021610		2	2	2	2	2	0	0	2	1
97	wsnp_Ku_c4389_7970859	5A	51.472	36324675		2	2	2	2	2	2	0	2	1
98	wsnp_Ex_c356_698872	5A	51.472	36324837		2	2	2	2	2	2	0	2	1
99	wsnp_Ex_c28827_37918346	5A	52.995	41426390		0	2	2	0	2	2	2	0	1
100	wsnp_JD_rep_c61843_39601402	5A	52.995	41427395		0	2	2	0	2	2	2	0	1
101	Ra_c69221_1167	5A	52.995	41427501		0	2	2	0	2	2	2	0	1
102	wsnp_Ra_rep_c69221_66574148	5A	52.995	41427519		2	0	0	2	0	0	0	2	1
103	BS00031177_51	5A	52.995	41427631		0	2	2	0	2	2	2	0	1
104	wsnp_Ra_rep_c69221_66574260	5A	52.995	41427631		0	2	2	0	2	2	2	0	1
105	IAAV4072	5A	54.0051	42106312		0	2	2	0	2	2	2	0	1
106	BS00029347_51	5A	64.8576	46230667		2	2	2	2	2	2	2	0	2
107	BS00041220_51	5A	61.0868	46232449		0	0	0	0	0	0	0	2	0
108	BS00041219_51	5A	60.5843	46232497		2	2	2	2	2	2	2	0	2
109	wsnp_Ra_c24707_34262900	5A	64.8576	46232497		2	2	2	2	2	2	2	0	2
110	Ra_c24707_827	5A	64.8576	46233194		2	2	2	2	2	2	2	0	2
111	BS00077990_51	5A	64.8576	46234121		2	2	2	2	2	2	2	0	2
112	BobWhite_c5564_86	5A	57.5692	46502733		0	2	2	2	2	2	2	0	1
113	Kukri_rep_c107435_940	5A	58.5742	46621901		0	2	2	2	2	2	2	0	1
114	wsnp_Ex_rep_c67394_65974276	5A	59.0767	46716899		2	0	0	0	0	0	0	2	1
115	RAC875_c17427_270	5A	59.0767	47448534		2	0	0	0	0	0	0	2	1
116	BS00094396_51	5A	58.0717	47448717		2	0	0	0	0	0	0	2	1
117	wsnp_Ex_c62351_62025689	5A	58.0717	47459425		0	2	2	2	2	2	2	0	1
118	BS00021660_51	5A	58.0717	47459963		2	0	0	0	0	0	0	2	1
119	BS00022906_51	5A	60.5843	47644969		2	0	0	0	0	0	0	2	1
120	BS00097623_51	5A	60.5843	47645097		0	2	2	2	2	2	2	0	1
121	wsnp_Ex_c2718_5038582	5A	60.5843	48171462		0	2	2	2	2	2	2	0	1
122	BS00078654_51	5A	60.5843	48174400		2	0	0	0	0	0	0	2	1
123	Tdurum_contig10128_593	5A	60.5843	48464957		0	2	2	2	2	2	2	0	1
124	RAC875_c15192_51	5A	60.5843	48465040		2	0	0	0	0	0	0	2	1
125	tplb0056h22_2113	5A	59.5792	48894719		2	0	0	0	0	0	0	2	1
126	wsnp_Ra_c11420_18529863	5A	60.0818	48968541		2	0	0	0	0	0	0	2	1
127	wsnp_Ex_c10231_16783750	5A	61.0868	48969197		0	2	2	2	2	2	2	0	1
128	Ra_c23129_348	5A	61.0868	49513603		0	2	2	2	2	2	2	0	1
129	BS00046772_51	5A	60.0818	49514470		0	2	2	2	2	2	2	0	1
130	BS00046773_51	5A	60.0818	49514639		0	2	2	2	2	2	2	0	1
131	wsnp_BE444644A_Ta_2_1	5A	63.5994	51037500	Angle_meta QTL peak	0	2	2	0	2	0	2	0	1
132	BS00071087_51	5A	61.0868	51736684		2	0	0	0	0	0	0	2	1
133	wsnp_Ku_c1102_2211433	5A	62.0918	52407776		2	0	0	0	0	0	0	2	1
134	BS00041077_51	5A	62.0918	52443448		0	2	2	2	2	2	2	0	1
135	BS00048536_51	5A	62.5943	54464713		2	0	0	0	0	0	0	2	1
136	BS00064090_51	5A	62.5943	55329650		0	2	2	2	2	2	2	0	1
137	RAC875_c20364_469	5A	62.5943	57365550		0	2	2	2	2	2	2	0	1
138	RAC875_c37412_171	5A	62.5943	58027714		0	2	2	2	2	2	2	0	1
139	RAC875_c5057_305	5A	62.5943	58027714		0	2	2	2	2	2	2	0	1
140	BS00078288_51	5A	62.5943	59026869		2	0	0	0	0	0	0	2	1
141	wsnp_Ex_c4501_8092034	5A	62.5943	59700333		2	0	0	0	0	0	0	2	1
142	Kukri_c644_305	5A	62.5943	60114877		0	2	2	2	2	2	2	0	1
143	RAC875_c5699_352	5A	62.5943	60118091		0	2	2	2	2	2	2	0	1
144	wsnp_Ku_c644_1332610	5A	62.5943	60118091		0	2	2	2	2	2	2	0	1
145	wsnp_Ra_rep_c105791_89683548	5A	62.5943	63373735		0	2	2	2	2	2	2	0	1
146	wsnp_Ex_c41347_48190370	5A	62.5943	63374790		0	2	2	2	2	2	2	0	1
147	RAC875_c45650_178	5A	62.5943	63376844		0	2	2	2	2	2	2	0	1
148	wsnp_Ex_rep_c68269_67060931	5A	62.5943	63376844		0	2	2	2	2	2	2	0	1
149	wsnp_JD_c9771_10559815	5A	62.5943	63376844		0	2	2	2	2	2	2	0	1
150	BS00079532_51	5A	62.5943	64365984		0	2	2	2	2	2	2	0	1
151	TA003481_0669	5A	62.5943	64366500		2	0	0	0	0	0	0	2	1
152	wsnp_Ex_rep_c67636_66293429	5A	62.5943	64381482		2	0	0	0	0	0	0	2	1
153	Jagger_c4425_128	5A	62.5943	65980655		0	2	2	2	2	2	2	0	1
154	BS00040403_51	5A	62.5943	66089829		2	0	0	0	0	0	0	2	1
155	wsnp_Ra_c323_681466	5A	62.5943	66090440		2	0	0	0	0	0	0	2	1
156	RAC875_c323_951	5A	62.5943	66090629		2	0	0	0	0	0	0	2	1
157	RAC875_c323_257	5A	62.5943	66091474		0	2	2	2	2	2	2	0	1
158	RAC875_c323_195	5A	61.5893	66091536		0	2	2	2	2	2	2	0	1
159	RFL_Contig4646_526	5A	62.5943	66091661		2	0	0	0	0	0	0	2	1
160	RFL_Contig4646_564	5A	62.5943	66091699		0	2	2	2	2	2	2	0	1
161	wsnp_Ex_c23509_32746806	5A	62.5943	66091872		0	2	2	2	2	2	2	0	1
162	wsnp_Ex_c23509_32746909	5A	62.5943	66091975		0	2	2	2	2	2	2	0	1
163	BS00070550_51	5A	62.5943	66092888		0	2	2	2	2	2	2	0	1
164	Tdurum_contig42203_4051	5A	62.5943	66832544		0	2	2	2	2	2	2	0	1
165	RAC875_rep_c112210_179	5A	62.5943	68549325		2	0	0	0	0	0	0	2	1
166	BS00081565_51	5A	62.5943	68549689		2	0	0	0	0	0	0	2	1
167	Kukri_c29882_814	5A	62.5943	68827040		2	0	0	0	0	0	0	2	1
168	BS00066486_51	5A	62.5943	68942784		2	0	0	0	0	0	0	2	1
169	BS00054690_51	5A	62.5943	69101292		0	2	2	2	2	2	2	0	1
170	BS00078572_51	5A	62.5943	69819106		0	2	2	2	2	2	2	0	1
171	wsnp_Ex_c15950_24357724	5A	62.5943	69845630		2	0	0	0	0	0	0	2	1
172	Ex_c6212_715	5A	69.9348	69847908		2	0	0	0	0	0	2	2	1
173	RAC875_c60415_154	5A	62.5943	69848055		0	2	2	2	2	2	2	0	1
174	BS00064371_51	5A	62.5943	70000518		0	2	2	2	2	2	2	0	1
175	BobWhite_c37803_125	5A	62.5943	73833942	Length_meta QTL peak	0	0	0	2	0	0	2	0	0
176	TA003541_0599	5A	62.5943	73834014		2	2	2	0	2	2	0	2	2
177	GENE_3524_397	5A	62.5943	73834248		2	2	2	0	2	2	0	2	2
178	GENE_3524_570	5A	62.5943	73834568		0	0	0	2	0	0	2	0	0
179	BS00060841_51	5A	62.5943	74106016		2	2	2	0	2	2	0	2	2
180	Kukri_c21380_833	5A	62.5943	74106814		0	0	0	2	0	0	2	0	0
181	wsnp_Ku_rep_c102220_89250165	5A	62.5943	74480321		0	0	0	2	0	0	2	0	0
182	Ra_c45265_219	5A	62.5943	74748440		2	2	2	0	2	2	0	2	2
183	TA014967_0950	5A	62.5943	74751370		2	2	2	0	2	2	0	2	2
184	Ra_c1184_61	5A	62.5943	74752246		2	2	2	0	2	2	0	2	2
185	IAAV456	5A	62.5943	76910470		2	2	2	0	2	2	0	2	2
186	wsnp_Ex_rep_c66733_65077608	5A	62.5943	77085423		0	0	0	2	0	0	2	0	0
187	IAAV5419	5A	62.5943	77087934		2	2	2	0	2	2	0	2	2
188	Kukri_c9885_1273	5A	62.5943	77087934		2	2	2	0	2	2	0	2	2
189	RAC875_rep_c72343_341	5A	62.5943	78144828		2	2	2	0	2	2	0	2	2
190	wsnp_Ra_rep_c75364_72953286	5A	62.5943	78154569		2	2	2	0	2	2	0	2	2
191	wsnp_Ra_rep_c75364_72953405	5A	62.5943	78154731		0	0	0	2	0	0	2	0	0
192	BobWhite_c19985_446	5A	62.5943	78159813		0	0	0	2	0	0	2	0	0
193	GENE_3606_315	5A	56.0462	79286428		0	0	0	2	0	0	2	0	0
194	Kukri_c12439_876	5A	56.0462	80153859		2	2	2	0	2	2	0	2	2
195	wsnp_Ex_c1981_3728899	5A	56.0462	82868614		0	0	0	2	0	0	2	0	0
196	wsnp_Ex_c29061_38130966	5A	56.0462	84117025		0	0	0	2	0	0	2	0	0
197	TA006001_0725	5A	63.0969	86167024		0	0	0	2	0	0	2	0	0
198	BobWhite_rep_c49176_485	5A	63.0969	86181443		0	0	0	2	0	0	2	0	0
199	Tdurum_contig81753_70	5A	63.0969	86181443		0	0	0	2	0	0	2	0	0
200	Tdurum_contig81753_159	5A	63.0969	86181532		2	2	2	0	2	2	0	2	2
201	wsnp_JD_c20604_18293112	5A	63.0969	86660927		2	2	2	0	2	2	0	2	2
202	Excalibur_rep_c101324_1680	5A	63.0969	86660928		2	2	2	0	2	2	0	2	2
203	Ra_c52338_677	5A	63.0969	86661167		0	0	0	2	0	0	2	0	0
204	wsnp_Ex_c20611_29693561	5A	63.0969	86662827		0	0	0	2	0	0	2	0	0
205	wsnp_Ku_rep_c70261_69822367	5A	63.0969	86664265		2	2	2	0	2	2	0	2	2
206	Ex_c13534_401	5A	63.0969	86873587		0	0	0	2	0	0	2	0	0
207	Excalibur_c25331_1224	5A	63.0969	86873804		2	2	2	0	2	2	0	2	2
208	BS00064387_51	5A	63.0969	87404429		0	0	0	2	0	0	2	0	0
209	Ra_c3065_1630	5A	63.0969	87408717		0	0	0	2	0	0	2	0	0
210	wsnp_Ra_c17541_26430903	5A	63.0969	88643015		0	0	0	2	0	0	2	0	0
211	RFL_Contig4653_1217	5A	63.0969	89705501		2	2	2	0	2	2	0	2	2
212	IAAV5061	5A	63.0969	91119601		2	2	2	0	2	2	0	2	2
213	wsnp_Ex_c2922_5391083	5A	63.0969	92181248		2	2	2	0	2	2	0	2	2
214	wsnp_Ra_c2228_4309233	5A	63.0969	92181745		2	2	2	0	2	2	0	2	2
215	wsnp_Ra_c2228_4310870	5A	63.0969	92183382		0	0	0	2	0	0	2	0	0
216	RAC875_c29957_355	5A	63.0969	92185272		0	0	0	2	0	0	2	0	0
217	Kukri_c40804_171	5A	63.0969	92443703		0	0	0	2	0	0	2	0	0
218	wsnp_JD_c8448_9444839	5A	63.0969	92443704		0	0	0	2	0	0	2	0	0
219	Excalibur_rep_c111965_658	5A	63.0969	92445639		2	2	2	0	2	2	0	2	2
220	Excalibur_c22926_514	5A	63.0969	93198656		2	2	2	0	2	2	0	2	2
221	wsnp_Ra_c6788_11804894	5A	63.0969	94088950		0	0	0	2	0	0	2	0	0
222	Ku_c69633_1873	5A	63.0969	97227315		0	0	0	2	0	0	2	0	0
223	wsnp_Ex_rep_c110023_92574403	5A	63.0969	99019865		2	2	2	0	2	2	0	2	2
224	wsnp_Ra_c10053_16636851	5A	63.0969	99020115		2	2	2	0	2	2	0	2	2
225	wsnp_Ku_c16812_25759885	5A	63.0969	99021119		0	0	0	2	0	0	2	0	0
226	Excalibur_c5707_96	5A	63.0969	99421414		0	0	0	2	0	0	2	0	0
227	wsnp_Ex_c130_259533	5A	63.0969	104230808		0	0	0	2	0	0	2	0	0
228	wsnp_Ex_c130_259006	5A	63.0969	104231335		2	2	2	0	2	2	0	2	2
229	wsnp_Ex_c130_258776	5A	63.0969	104231565		2	2	2	0	2	2	0	2	2
230	wsnp_Ku_c328_679106	5A	63.0969	104232288		2	2	2	0	2	2	0	2	2
231	Ra_c14_581	5A	63.0969	104233283		2	2	2	0	2	2	0	2	2
232	RAC875_rep_c114924_726	5A	65.3601	104240514		0	0	0	2	0	0	2	0	0
233	Ex_c1344_1859	5A	63.0969	104625420		2	2	2	0	2	2	0	2	2
234	wsnp_Ex_c6117_10704945	5A	63.0969	105704153		2	2	2	0	2	2	0	2	2
235	Kukri_c19815_106	5A	63.0969	105705945		2	2	2	0	2	2	0	2	2
236	RAC875_c20021_615	5A	62.5943	106748482		2	2	2	0	2	2	2	2	2
237	Ex_c5902_905	5A	63.0969	107256511		2	2	2	0	2	2	0	2	2
238	Ra_c28381_461	5A	63.0969	107271087		0	0	0	2	0	0	2	0	0
239	Ex_c5902_360	5A	63.0969	107271348		2	2	2	0	2	2	0	2	2
240	RAC875_rep_c80358_120	5A	63.0969	107893260		0	0	0	2	0	0	2	0	0
241	wsnp_Ex_c18805_27686000	5A	63.0969	107893260		0	0	0	2	0	0	2	0	0
242	IAAV4939	5A	63.0969	108266521		0	0	0	2	0	0	2	0	0
243	BS00064515_51	5A	63.0969	108586378		2	2	2	0	2	2	0	2	2
244	BS00065269_51	5A	63.0969	108589159		2	2	2	0	2	2	0	2	2
245	BS00045480_51	5A	62.5943	109286924		2	0	0	2	0	0	2	2	1
246	wsnp_Ra_c18459_27525981	5A	63.0969	109304911		2	2	2	0	2	2	0	2	2
247	BS00045284_51	5A	63.0969	109342918		2	2	2	0	2	2	0	2	2
248	wsnp_Ex_c15084_23263641	5A	63.0969	109342918		2	2	2	0	2	2	0	2	2
249	Kukri_rep_c116526_98	5A	63.0969	110667148		0	0	0	2	0	0	2	0	0
250	wsnp_Ex_c31570_40343841	5A	63.0969	110667148		0	0	0	2	0	0	2	0	0
251	GENE_3500_336	5A	62.5943	117495535		0	2	2	0	2	2	0	0	1
252	BS00075504_51	5A	62.5943	118667316		0	2	2	0	2	2	0	0	1
253	Excalibur_c11167_1207	5A	62.5943	123709904	Width_meta QTL peak	2	0	0	2	0	0	2	2	NA
254	wsnp_BE500291A_Ta_2_1	5A	62.5943	148056504		0	2	2	0	2	2	2	0	1
255	BS00062996_51	5A	63.5994	158247085	KASP marker	2	0	0	2	0	0	0	2	1
256	Excalibur_c52165_93	5A	62.5943	172467606		0	2	2	0	2	2	2	0	1
257	Kukri_rep_c69378_1842	5A	62.5943	174574211		2	0	0	2	0	2	2	2	1
258	wsnp_Ex_c7890_13404460	5A	65.3601	175833611		0	0	0	0	0	2	0	0	0
259	IAAV6849	5A	65.3601	229501643		0	0	0	0	0	2	0	0	0
260	Excalibur_c51618_441	5A	63.5994	253605869		2	2	2	2	2	2	0	2	2
261	IAAV4644	5A	65.3601	260689936		0	0	0	0	0	2	0	0	0
262	Ku_c70246_944	5A	65.3601	263507209		2	2	2	2	2	0	2	2	2
263	Ku_c26178_636	5A	63.5994	269278253		2	2	2	2	2	0	2	2	2
264	Excalibur_c15838_535	5A	64.3551	304461034		2	2	2	2	2	2	2	0	2
265	wsnp_Ex_c26581_35828388	5A	62.5943	317234298		2	0	0	2	0	2	2	2	1
266	JD_c424_170	5A	63.5994	326043452		2	2	2	2	2	0	2	2	2
267	wsnp_Ex_c7668_13089715	5A	69.4323	331863915		2	0	0	0	0	2	2	2	1
268	RFL_Contig1110_727	5A	68.9298	376993816		0	2	2	2	2	0	0	0	1
269	BS00048607_51	5A	68.4273	381755729		2	0	0	0	0	2	2	2	1
270	BobWhite_c37466_227	5A	68.4273	382778072		2	2	2	2	2	2	0	2	2
271	BobWhite_rep_c49700_452	5A	68.4273	382778448		0	0	0	0	0	0	2	0	0
272	Excalibur_c22321_761	5A	67.9248	383464466		0	0	0	0	0	0	2	0	0
273	BS00032406_51	5A	82.0448	402540434		0	0	0	0	0	0	0	2	0
274	BS00051181_51	5A	82.0448	404177235		0	0	0	0	0	0	0	2	0
275	wsnp_BE497368A_Ta_2_1	5A	82.0448	408183418		2	2	2	2	2	2	2	0	2
276	wsnp_CD453438A_Ta_2_1	5A	82.0448	408183418		2	2	2	2	2	2	2	0	2
277	Excalibur_c60370_688	5A	82.0448	408192881		0	0	0	0	0	0	0	2	0
278	TA001494_0485	5A	82.0448	408458598		0	0	0	0	0	0	0	2	0
279	wsnp_Ex_c15163_23357477	5A	82.0448	408931101		0	0	0	0	0	0	0	2	0
280	BS00078076_51	5A	82.0448	409323809		0	0	0	0	0	0	0	2	0
281	BS00067776_51	5A	82.0448	410201584		2	2	2	2	2	2	2	0	2
282	BobWhite_rep_c64913_315	5A	83.0498	413418647		0	0	0	0	0	0	0	2	0
283	wsnp_Ex_rep_c70343_69286072	5A	83.0498	413419336		0	0	0	0	0	0	0	2	0
284	BS00066127_51	5A	83.0498	414048544		0	0	0	0	0	0	0	2	0
285	BS00063823_51	5A	83.0498	414048806		2	2	2	2	2	2	2	0	2
286	BS00063822_51	5A	83.0498	414048811		0	0	0	0	0	0	0	2	0
287	wsnp_Ra_c13_24576	5A	83.0498	414049291		2	2	2	2	2	2	2	0	2
288	wsnp_Ra_c13_24540	5A	83.0498	414049327		2	2	2	2	2	2	2	0	2
289	RAC875_c13_2330	5A	83.0498	414049700		0	0	0	0	0	0	0	2	0
290	RAC875_c13_2258	5A	83.0498	414049772		0	0	0	0	0	0	0	2	0
291	RAC875_c13_1965	5A	83.0498	414050165		2	2	2	2	2	2	2	0	2
292	RAC875_c13_1589	5A	83.0498	414050686		2	2	2	2	2	2	2	0	2
293	RAC875_c13_1458	5A	83.0498	414050817		0	0	0	0	0	0	0	2	0
294	BobWhite_c15454_63	5A	83.0498	414164039		2	2	2	2	2	2	2	0	2
295	wsnp_Ex_c4666_8349206	5A	83.0498	414165093		2	2	2	2	2	2	2	0	2
296	Kukri_c42466_392	5A	83.0498	414166589		2	2	2	2	2	2	2	0	2
297	TA004818_0715	5A	83.0498	414167421		0	0	0	0	0	0	0	2	0
298	wsnp_Ex_rep_c68515_67349716	5A	83.0498	414167421		0	0	0	0	0	0	0	2	0
299	wsnp_Ex_rep_c68515_67349904	5A	83.0498	414167609		0	0	0	0	0	0	0	2	0
300	TA003225_0566	5A	83.0498	414411847		0	0	0	0	0	0	0	2	0
301	Tdurum_contig49844_958	5A	83.0498	414755544		2	2	2	2	2	2	2	0	2
302	tplb0031i04_452	5A	83.0498	414755544		2	2	2	2	2	2	2	0	2
303	CAP11_c3113_79	5A	83.0498	415355833		2	2	2	2	2	2	2	0	2
304	CAP12_c667_143	5A	83.0498	415356017		0	0	0	0	0	0	0	2	0
305	Tdurum_contig45240_1309	5A	83.0498	415356017		0	0	0	0	0	0	0	2	0
306	Ra_c33743_472	5A	83.0498	415628849		0	0	0	0	0	0	0	2	0
307	Ku_c21587_754	5A	83.0498	415630714		2	2	2	2	2	2	2	0	2
308	BS00062427_51	5A	83.0498	416126459		2	2	2	2	2	2	2	0	2
309	Excalibur_c53930_53	5A	83.0498	416169608		0	0	0	0	0	0	0	2	0
310	BS00070903_51	5A	83.0498	416170601		0	0	0	0	0	0	0	2	0
311	GENE_3370_463	5A	83.5523	417893074		0	0	0	0	0	0	0	2	0
312	RAC875_rep_c106700_77	5A	83.5523	417893074		0	0	0	0	0	0	0	2	0
313	BS00086963_51	5A	83.5523	419363431		2	2	2	2	2	2	2	0	2
314	Tdurum_contig10546_273	5A	83.5523	419688527		2	2	2	2	2	2	2	0	2
315	wsnp_Ex_rep_c72507_70869798	5A	83.5523	419688615		0	0	0	0	0	0	0	2	0
316	BS00063425_51	5A	83.5523	419868518		2	2	2	2	2	2	2	0	2
317	BS00034303_51	5A	83.5523	422077583		2	2	2	2	2	2	2	0	2
318	BS00034304_51	5A	83.5523	422077730		0	0	0	0	0	0	0	2	0
319	IAAV2080	5A	73.0286	430246174		2	2	2	2	2	2	0	2	2
320	wsnp_Ku_c5071_9050628	5A	73.0286	430246218		2	2	2	2	2	2	0	2	2
321	TA002096_0945	5A	73.0286	430246633		2	2	2	2	2	2	0	2	2
322	wsnp_Ku_c5071_9049540	5A	73.0286	430248326		0	0	0	0	0	0	2	0	0
323	BS00046529_51	5A	84.5625	434725421	maximum southern extent of heterozygosity	0	2	2	2	2	2	0	0	2
324	BS00039188_51	5A	84.5625	434794242		2	0	0	0	0	0	2	2	0
325	BobWhite_c4336_127	5A	115.02	437925965		0	0	0	0	0	0	0	2	0
326	BS00036907_51	5A	115.02	438149896		2	2	2	2	2	2	2	0	2
327	wsnp_Ex_rep_c101757_87065169	5A	87.1271	438266860		0	2	2	2	2	2	2	0	2
328	wsnp_Ex_rep_c101757_87065032	5A	87.1271	438266997		2	0	0	0	0	0	0	2	0
329	wsnp_Ex_rep_c101757_87064771	5A	88.1322	438267258		0	2	2	2	2	2	2	0	2
330	Kukri_c36747_195	5A	87.1271	438267528		0	2	2	2	2	2	2	0	2
331	Excalibur_c38185_633	5A	87.1271	438334883		0	2	2	2	2	2	2	0	2
332	Excalibur_c7180_862	5A	88.6347	438468073		2	0	0	0	0	0	0	2	0
333	Kukri_c5501_1515	5A	87.6296	438469510		0	2	2	2	2	2	2	0	2
334	BS00022500_51	5A	88.6347	438471772		2	0	0	0	0	0	0	2	0
335	BS00021939_51	5A	89.1372	439186500		2	0	0	0	0	0	0	2	0
336	BS00110139_51	5A	89.1372	439186514		2	0	0	0	0	0	0	2	0
337	BS00076256_51	5A	89.1372	439419093		0	2	2	2	2	2	2	0	2
338	Excalibur_c22052_303	5A	89.1372	439434014		2	0	0	0	0	0	0	2	0
339	wsnp_Ku_c30743_40542247	5A	89.1372	439447129		0	2	2	2	2	2	2	0	2
340	BS00022110_51	5A	109.42	440264112		2	0	0	2	0	0	2	2	2
341	BS00034704_51	5A	108.917	444264062		0	2	2	0	2	2	0	0	0
342	RAC875_c4033_192	5A	108.917	444264936		2	0	0	2	0	0	2	2	2
343	BS00066569_51	5A	103.808	444529777		2	0	0	2	0	0	0	0	2
344	Kukri_c27691_226	5A	101.798	444538472		2	2	2	2	2	2	0	0	2
345	RAC875_c7794_542	5A	101.798	444542145		2	2	2	2	2	2	0	0	2
346	wsnp_Ex_rep_c68441_67261679	5A	117.061	444560505		2	2	2	2	2	2	2	0	2
347	BobWhite_c14705_487	5A	112.456	444595546		0	0	0	0	0	0	0	2	0
348	BS00005311_51	5A	111.953	444595690		2	2	2	2	2	2	2	0	2
349	BS00022003_51	5A	112.456	444849865		0	0	0	0	0	0	0	2	0
350	Tdurum_contig102312_245	5A	112.456	444891123		0	0	0	0	0	0	0	2	0
351	wsnp_Ex_c43578_49857984	5A	112.456	444943483		0	0	0	0	0	0	0	2	0
352	BobWhite_c8202_245	5A	108.415	445191622		2	0	0	2	0	0	0	2	2
353	Tdurum_contig48766_257	5A	103.306	445191765		0	2	2	0	2	2	2	2	0
354	TA002501_1291	5A	128.207	445208686		0	2	0	0	0	0	2	0	0
355	BS00040916_51	5A	102.301	445277463		0	2	2	0	2	2	2	2	0
356	BS00109052_51	5A	118.066	445287897		0	0	0	0	0	0	0	2	0
357	RAC875_c15713_943	5A	117.564	447536743		0	0	0	0	0	0	0	2	0
358	BS00073404_51	5A	102.803	448092742		0	2	2	0	2	2	2	2	0
359	IAAV3167	5A	117.564	448109931		2	2	2	2	2	2	2	0	2
360	Excalibur_c61014_55	5A	110.943	448226943		0	2	2	2	2	2	2	0	2
361	RAC875_c58966_471	5A	118.569	450164057		2	2	2	2	2	2	2	0	2
362	wsnp_BE443187A_Ta_2_3	5A	101.798	450164757		0	2	2	2	2	2	2	2	2
363	BS00077533_51	5A	101.798	450463752		0	2	2	2	2	2	2	2	2
364	BS00076221_51	5A	101.798	450463780		0	2	2	2	2	2	2	2	2
365	BS00067453_51	5A	101.798	450465509		0	2	2	2	2	2	2	2	2
366	Tdurum_contig88305_380	5A	101.798	450467269		0	2	2	2	2	2	2	2	2
367	BS00034101_51	5A	101.798	450541144		2	0	0	0	0	0	0	0	0
368	Tdurum_contig81510_198	5A	101.798	450541904		0	2	2	2	2	2	2	2	2
369	BS00089968_51	5A	101.798	450555637		0	2	2	2	2	2	2	2	2
370	BS00089967_51	5A	101.798	450555670		2	0	0	0	0	0	0	0	0
371	RAC875_c81616_116	5A	106.902	456036682		2	2	2	2	2	0	0	2	2
372	wsnp_Ex_rep_c68829_67704044	5A	106.902	456602871		2	2	2	2	2	0	0	2	2
373	JD_c64219_207	5A	106.902	456608085		2	2	2	2	2	0	0	2	2
374	RAC875_c86270_269	5A	106.902	456972904		2	2	2	2	2	0	0	2	2
375	RFL_Contig5137_602	5A	107.405	457076358		0	0	0	0	0	2	0	0	0
376	BS00023532_51	5A	100.275	457720165		2	2	2	2	2	2	2	0	2
377	Excalibur_c24638_380	5A	100.275	457901681		0	0	0	0	0	0	0	2	0
378	IACX2581	5A	100.275	458203065		0	0	0	0	0	0	2	2	0
379	RFL_Contig727_736	5A	98.2654	458203463		2	2	2	2	2	2	0	0	2
380	BS00058591_51	5A	99.7729	459003096		0	0	0	0	0	0	0	2	0
381	Tdurum_contig43874_1129	5A	99.7729	460518545		0	0	0	0	0	0	0	2	0
382	BS00083507_51	5A	98.2654	461490226		0	0	0	0	0	0	2	2	0
383	Tdurum_contig69079_300	5A	99.2704	461492780		0	0	0	0	0	0	0	2	0
384	BS00110285_51	5A	98.7679	464176555		0	0	0	0	0	0	0	2	0
385	Excalibur_c6314_91	5A	98.7679	464478466		0	0	0	0	0	0	0	2	0
386	Kukri_rep_c68263_453	5A	98.7679	464478536		0	0	0	0	0	0	0	2	0
387	BS00070260_51	5A	98.7679	465294825		2	2	2	2	2	2	2	0	2
388	wsnp_Ex_c19647_28632894	5A	95.7007	470033145		2	0	2	2	0	0	0	0	2
389	wsnp_Ku_c6319_11093041	5A	95.7007	470036125		2	0	2	2	0	0	0	0	2
390	Ku_c6319_201	5A	95.7007	470036198		0	2	0	0	2	2	2	2	0
391	Ku_c24324_850	5A	95.7007	470174447		2	0	2	2	0	0	0	0	2
392	Kukri_c41797_393	5A	98.2654	472276359		2	0	2	2	0	2	2	0	2
393	BS00090309_51	5A	98.2654	472342749		2	0	2	2	0	2	2	0	2
394	RFL_Contig2187_1025	5A	98.2654	472346617		2	0	2	2	0	2	2	0	2
395	BS00063095_51	5A	98.2654	472919433		2	0	2	2	0	2	2	0	2
396	Ex_c19057_965	5A	95.1982	473625271		0	0	0	0	0	0	0	2	0
397	CAP8_c2014_192	5A	90.1422	473637682		0	0	0	0	0	2	2	2	0
398	BS00011873_51	5A	90.1422	474061101		0	0	0	0	0	2	2	2	0
399	BS00015653_51	5A	98.2654	474542251		2	2	2	2	2	0	2	0	2
400	TA002406_0765	5A	90.1422	474542394		0	0	0	0	0	2	2	2	0
401	BS00022815_51	5A	90.6447	475321410		2	2	2	2	2	0	0	0	2
402	BS00094385_51	5A	89.6397	475321520		2	2	2	2	2	0	0	0	2
403	tplb0057m23_1318	5A	89.1372	475466650		2	2	2	2	2	0	0	0	2
404	BS00010706_51	5A	89.1372	475466825		0	0	0	0	0	2	2	2	0
405	IACX9416	5A	89.1372	475466876		0	0	0	0	0	2	2	2	0
406	tplb0057m23_716	5A	94.6957	475467251		2	2	2	2	2	2	2	0	2
407	BS00022191_51	5A	92.6702	476402781		2	2	2	2	2	2	2	0	2
408	BS00096688_51	5A	92.6702	476402798		0	0	0	0	0	0	0	2	0
409	wsnp_Ex_c39592_46849607	5A	93.1727	476602385		2	2	2	2	2	0	2	0	2
410	BS00082002_51	5A	92.1677	476659533		0	0	0	0	0	0	0	2	0
411	wsnp_BE443745A_Ta_2_1	5A	92.1677	476668530		0	0	0	0	0	0	0	2	0
412	wsnp_JD_rep_c49046_33288885	5A	128.207	478817993		2	2	2	2	2	0	2	2	2
413	Kukri_c14275_674	5A	128.207	478818018		2	2	2	2	2	0	2	2	2
414	wsnp_Ku_c14275_22535693	5A	128.207	478820740		0	0	0	0	0	2	0	0	0
415	wsnp_Ku_c14275_22535576	5A	128.207	478820857		0	0	0	0	0	2	0	0	0
416	BobWhite_rep_c61813_322	5A	128.207	478820908		0	0	0	0	0	2	0	0	0
417	BS00107192_51	5A	128.207	478821024		2	2	2	2	2	0	2	2	2
418	IAAV3514	5A	128.207	478822108		0	0	0	0	0	2	0	0	0
419	RAC875_c232_1895	5A	126.695	478896689		2	0	2	2	2	2	2	2	2
420	wsnp_CAP11_c299_251533	5A	126.695	478990961		0	2	0	0	0	0	0	0	0
421	BS00062939_51	5A	128.207	479601569		0	2	0	0	0	0	2	0	0
422	wsnp_Ra_c21347_30731133	5A	128.207	479848303		0	2	0	0	0	0	2	0	0
423	GENE_3439_205	5A	128.207	480088807		2	0	2	2	2	2	0	2	2
424	RFL_Contig389_913	5A	128.207	480176489		2	0	2	2	2	2	0	2	2
425	BS00022495_51	5A	128.207	480176907		0	2	0	0	0	0	2	0	0
426	RAC875_c11695_2194	5A	128.207	480284498		2	0	2	2	2	2	0	2	2
427	Ex_c3838_1246	5A	128.207	480285465		0	2	0	0	0	0	2	0	0
428	Ex_c3838_1252	5A	128.207	480285471		0	2	0	0	0	0	2	0	0
429	wsnp_Ex_c3838_6980774	5A	128.207	480285772		0	2	0	0	0	0	2	0	0
430	wsnp_Ex_c3838_6980909	5A	128.207	480285907		0	2	0	0	0	0	2	0	0
431	IAAV98	5A	128.207	480286258		0	2	0	0	0	0	2	0	0
432	RAC875_c9531_1544	5A	128.207	480289277		2	0	2	2	2	2	0	2	2
433	CAP11_c528_76	5A	127.197	480337474		0	2	0	0	0	0	0	0	0
434	CAP8_c1066_309	5A	145.048	488262119		0	2	0	0	0	0	2	0	0
435	wsnp_Ex_c1279_2451582	5A	144.546	488416144		0	2	0	0	0	0	2	0	0
436	Tdurum_contig43844_1266	5A	139.956	490039117		2	0	2	2	2	2	0	2	2
437	wsnp_Ex_c94356_82888150	5A	139.956	490310773		0	2	0	0	0	0	2	0	0
438	BobWhite_c2905_590	5A	139.453	492902800		2	0	2	2	2	2	0	2	2
439	GENE_3471_298	5A	140.458	493469074		2	0	2	2	2	2	0	2	2
440	wsnp_Ku_c35386_44598937	5A	138.951	494870426		0	2	0	0	0	0	2	0	0
441	IAAV7514	5A	146.058	494870503		0	2	0	0	0	2	2	0	0
442	BS00094342_51	5A	146.058	494870842		0	2	0	0	0	2	2	0	0
443	BS00094343_51	5A	146.058	494870853		0	0	0	0	0	2	0	0	0
444	IACX2640	5A	146.058	495100558		2	2	2	2	2	0	2	2	2
445	Kukri_c31411_690	5A	146.561	495867591		2	2	2	2	2	0	2	2	2
446	Excalibur_c1208_72	5A	141.981	502219442		2	0	2	2	2	2	0	2	2
447	BS00060445_51	5A	166.796	503098543		0	2	0	0	0	2	2	0	0
448	Ku_c4925_624	5A	166.796	503131779		2	0	2	2	2	0	0	2	2
449	IAAV5294	5A	167.298	503137689		2	0	2	2	2	0	0	2	2
450	TA001269_1282	5A	167.298	503274076		2	0	2	2	2	0	0	2	2
451	BobWhite_c23220_233	5A	167.298	503392600		0	2	0	0	0	2	2	0	0
452	wsnp_Ex_c5626_9897389	5A	151.829	512224100		2	2	2	2	2	0	2	2	2
453	wsnp_Ex_rep_c104539_89224552	5A	151.829	512234849		0	0	0	0	0	2	0	0	0
454	Ex_c104539_35	5A	151.829	512234939		2	2	2	2	2	0	2	2	2
455	Kukri_rep_c72046_78	5A	151.829	512234939		2	2	2	2	2	0	2	2	2
456	wsnp_Ku_rep_c97730_86360387	5A	151.829	512236343		2	2	2	2	2	0	2	2	2
457	GENE_3573_962	5A	151.829	512236353		2	2	2	2	2	0	2	2	2
458	BS00063778_51	5A	136.925	512786350		0	0	0	2	0	0	0	0	0
459	BobWhite_c11512_157	5A	137.428	514092394		2	2	2	0	2	2	2	2	2
460	RAC875_c31670_389	5A	137.428	514094549		2	2	2	0	2	2	2	2	2
461	RAC875_c68120_285	5A	137.428	514153559		2	2	2	0	2	2	2	2	2
462	BS00065313_51	5A	137.428	514263751		2	2	2	0	2	2	2	2	2
463	RAC875_c8690_446	5A	137.428	519885299		0	0	0	2	0	0	0	0	0
464	BS00085826_51	5A	137.428	519885453		2	2	2	0	2	2	2	2	2
465	Excalibur_c22783_765	5A	137.428	519898499		0	0	0	2	0	0	0	0	0
466	Kukri_c63163_141	5A	137.428	519898728		0	0	0	2	0	0	0	0	0
467	Excalibur_c2598_2052	5A	137.428	519951513		2	2	2	0	2	2	2	2	2
468	Ra_c6930_1753	5A	158.506	519951736		0	0	0	2	0	2	2	0	0
469	BS00000244_51	5A	158.506	520755699		2	2	2	2	2	0	0	2	2
470	BS00043533_51	5A	137.428	521008348		2	2	2	0	2	2	2	2	2
471	BS00043532_51	5A	137.428	521008392		0	0	0	2	0	0	0	0	0
472	Excalibur_c49597_398	5A	158.506	521934826		2	2	2	0	2	2	2	2	2
473	Excalibur_c53772_302	5A	158.506	522064950		0	0	0	2	0	0	0	0	0
474	BS00094388_51	5A	158.506	524226419		0	2	0	0	0	0	0	0	0
475	RAC875_c8544_646	5A	158.506	524228854		2	0	2	2	2	2	2	2	2
476	Excalibur_c12332_217	5A	158.506	524229842		0	2	0	0	0	0	0	0	0
477	Excalibur_c12332_161	5A	158.506	524229898		2	0	2	2	2	2	2	2	2
478	RAC875_c8544_1562	5A	158.506	524230200		2	0	2	2	2	2	2	2	2
479	RAC875_c25072_389	5A	158.506	524231442		2	0	2	2	2	2	2	2	2
480	Jagger_c7747_323	5A	158.506	524232757		0	2	0	0	0	0	0	0	0
481	BS00066318_51	5A	158.506	524242471		0	2	0	0	0	0	0	0	0
482	wsnp_Ex_c4244_7662955	5A	158.506	524245402		0	2	0	0	0	0	0	0	0
483	BS00023076_51	5A	158.506	524671133		2	0	2	2	2	2	2	2	2
484	CAP11_c3591_72	5A	158.506	525115927		0	2	0	0	0	0	0	0	0
485	RAC875_c101391_521	5A	158.506	525123838		2	0	2	2	2	2	2	2	2
486	JD_c5000_410	5A	158.506	526619420		2	0	2	2	2	2	2	2	2
487	wsnp_Ex_c24215_33462239	5A	158.506	526619480		2	0	2	2	2	2	2	2	2
488	wsnp_Ku_c51039_56457361	5A	158.506	527917763		0	2	0	0	0	0	0	0	0
489	BS00022761_51	5A	158.506	528114033		2	0	2	2	2	2	2	2	2
490	BobWhite_c1387_798	5A	158.506	528114516		0	2	0	0	0	0	0	0	0
491	BS00022762_51	5A	158.506	528114624		0	2	0	0	0	0	0	0	0
492	RAC875_c61597_327	5A	158.506	528603796		2	0	2	2	2	2	2	2	2
493	Ex_c5317_662	5A	158.506	529095448		0	2	0	0	0	0	0	0	0
494	BS00061387_51	5A	158.506	529807554		2	0	2	2	2	2	2	2	2
495	Excalibur_c9846_1720	5A	158.506	533022514		0	2	0	0	0	0	0	0	0
496	BobWhite_c19155_246	5A	158.506	533071388		0	2	0	0	0	0	0	0	0
497	BS00066143_51	5A	158.506	533072062		2	0	2	2	2	2	2	2	2
498	BobWhite_c2715_411	5A	158.506	533291014		0	2	0	2	0	0	0	0	0
499	wsnp_Ex_c4026_7281501	5A	158.506	533292128		2	0	2	0	2	2	2	2	2
500	Kukri_c46126_988	5A	158.506	534244360		2	2	2	0	2	2	2	2	2
501	BS00049135_51	5A	158.506	534272290		2	2	2	0	2	2	2	2	2
502	Tdurum_contig17712_115	5A	164.231	535746071		2	0	2	0	2	0	2	2	2
503	Tdurum_contig17712_200	5A	164.231	535746156		0	2	0	2	0	2	0	0	0
504	Tdurum_contig48760_112	5A	164.231	535746458		2	2	2	0	2	0	2	2	2
505	BS00067882_51	5A	163.221	536352733		2	0	2	0	2	0	2	2	2
506	Kukri_c6477_696	5A	166.796	536984725		2	2	2	0	2	0	2	2	2
507	BS00000365_51	5A	169.34	538000472		2	0	2	0	2	2	2	2	2
508	Ku_c8237_1721	5A	169.34	538320779		2	0	2	0	2	2	2	2	2
509	wsnp_Ex_c31914_40647870	5A	169.34	538321914		0	2	0	2	0	0	0	0	0
510	RAC875_c716_198	5A	169.34	538582367		2	0	2	0	2	2	2	2	2
511	Excalibur_c12678_238	5A	169.34	538583147		0	2	0	2	0	0	0	0	0
512	BS00096758_51	5A	169.34	538757108		2	0	2	0	2	2	2	2	2
513	BS00096756_51	5A	169.34	538757135		2	0	2	0	2	2	2	2	2
514	BS00029395_51	5A	169.34	539499438		2	0	2	0	2	2	2	2	2
515	Jagger_c6106_119	5A	169.34	539945330		0	2	0	2	0	0	0	0	0
516	Kukri_c75754_239	5A	169.34	539946146		0	2	0	2	0	0	0	0	0
517	Kukri_s112978_54	5A	169.34	539947130		2	0	2	0	2	2	2	2	2
518	BS00068178_51	5A	169.842	540052087		0	0	0	2	0	0	0	0	0
519	Kukri_c14889_1086	5A	169.34	540052269		2	2	2	0	2	2	2	2	2
520	Kukri_c14889_116	5A	169.34	540053239		0	0	0	2	0	0	0	0	0
521	GENE_3189_377	5A	169.34	540060685		2	2	2	0	2	2	2	2	2
522	BS00098207_51	5A	169.34	540060829		0	0	0	2	0	0	0	0	0
523	GENE_3318_556	5A	169.34	540281979		2	2	2	0	2	2	2	2	2
524	BS00072156_51	5A	170.345	540611537		2	2	2	0	2	2	2	2	2
525	BS00072155_51	5A	170.345	540611693		2	2	2	0	2	2	2	2	2
526	Kukri_c20258_143	5A	170.345	540613073		0	0	0	2	0	0	0	0	0
527	BS00083514_51	5A	175.06	546531009		0	2	0	0	2	0	2	2	0
528	BS00045759_51	5A	175.563	546791097		2	0	2	2	0	2	0	0	2
529	BS00045758_51	5A	175.563	546791099		2	0	2	2	0	2	0	0	2
530	Kukri_c22195_440	5A	175.563	546791472		0	2	0	0	2	0	2	2	0
531	BS00065549_51	5A	175.563	546970599		0	2	0	0	2	0	2	2	0
532	Tdurum_contig10124_967	5A	176.065	547062010		2	0	2	2	0	2	0	0	2
533	Excalibur_c9210_168	5A	176.065	547171637		2	0	2	2	0	2	0	0	2
534	BobWhite_rep_c63943_76	5A	176.568	547415425		0	2	0	0	2	0	0	2	0
535	wsnp_RFL_Contig3939_4369467	5A	177.07	547646892		0	2	0	0	2	0	2	2	0
536	wsnp_Ex_c18941_27840714	5A	177.07	547647217		0	2	0	0	2	0	2	2	0
537	BobWhite_c14291_666	5A	177.573	548609918		0	2	0	0	2	0	2	2	0
538	BS00029413_51	5A	178.075	548626242		0	2	0	0	2	0	2	2	0
539	Ex_c21738_1159	5A	181.142	549356084		2	2	2	2	2	2	0	2	2
540	Ex_c21738_1175	5A	181.142	549356100		2	2	2	2	2	2	0	2	2
541	wsnp_Ra_c17216_26044790	5A	180.64	549578019		0	2	0	0	2	0	2	2	0
542	Excalibur_c52167_355	5A	180.64	549578699		2	0	2	2	0	2	0	0	2
543	BS00021678_51	5A	181.142	549800675		0	2	0	0	2	0	2	2	0
544	BS00110075_51	5A	181.142	549800697		2	0	2	2	0	2	0	0	2
545	BS00021669_51	5A	181.142	552055982		2	0	2	2	0	2	0	0	2
546	Excalibur_c45894_552	5A	181.142	552070937		0	0	0	0	0	0	2	0	0
547	Excalibur_c45853_1161	5A	181.142	552161184		0	2	0	0	2	0	2	2	0
548	BS00022215_51	5A	181.142	552161980		0	2	0	0	2	0	2	2	0
549	BS00107157_51	5A	181.142	552162059		2	2	2	0	2	2	2	2	2
550	BS00011235_51	5A	181.142	552515016		2	0	2	0	0	2	0	0	2
551	BS00067676_51	5A	181.142	555067952		0	0	2	2	0	2	0	0	0
552	IAAV2328	5A	181.645	555540448		2	0	2	2	0	2	0	0	2
553	BS00065292_51	5A	181.645	555542268		0	2	0	0	2	0	2	2	0
554	RAC875_rep_c91682_90	5A	181.645	558689000		0	2	0	2	2	0	2	0	0
555	Tdurum_contig54785_216	5A	181.645	558692779		0	2	0	2	2	0	2	0	0
556	Tdurum_contig54785_62	5A	181.645	558692933		0	2	0	2	2	0	2	0	0
557	RFL_Contig2031_2040	5A	181.645	559071641		2	2	2	0	2	2	0	2	2
558	BS00021955_51	5A	181.645	559516984		0	0	0	0	0	0	0	2	0
559	RAC875_c23340_2243	5A	181.645	559737951		0	0	0	2	0	0	2	0	0
560	IACX3911	5A	183.686	561173921		0	0	0	0	0	0	0	2	0
561	BS00067209_51	5A	183.686	561268895		0	0	0	0	0	0	0	2	0
562	Ra_c22700_943	5A	192.559	565534785		0	0	2	2	0	2	0	0	0
563	Ra_c22700_818	5A	191.554	565534909		0	0	2	2	0	2	0	0	0
564	BS00035256_51	5A	192.056	565540495		2	2	0	0	2	0	2	2	2
565	Kukri_c54152_242	5A	193.061	565546389		0	0	2	2	0	2	0	0	0
566	wsnp_Ku_c21275_31007309	5A	193.061	565550079		2	2	0	0	2	0	2	2	2
567	RAC875_rep_c107228_92	5A	206.976	567691265		0	0	0	2	0	0	0	0	0
568	Excalibur_rep_c71254_241	5A	195.574	567916764		0	0	2	2	0	2	2	2	0
569	wsnp_JD_c23511_20069005	5A	195.574	567917254		0	0	2	2	0	2	2	2	0
570	Excalibur_rep_c71254_415	5A	193.564	567917285		0	0	2	2	0	2	2	2	0
571	BS00066211_51	5A	194.569	567942728		2	2	0	0	2	0	0	0	2
572	Excalibur_c33923_592	5A	196.076	568156969		2	2	0	2	2	0	2	2	2
573	Kukri_c60913_155	5A	195.574	568268682		2	2	2	2	2	2	0	2	2
574	Kukri_c60913_155	5A	196.076	568268682		0	0	2	2	0	2	0	0	0
575	wsnp_Ra_c29586_38941694	5A	193.061	568268875		0	0	2	0	0	2	2	0	0
576	wsnp_Ra_c29586_38941556	5A	193.061	568269013		0	0	2	0	0	2	2	0	0
577	wsnp_Ex_c472_935980	5A	195.574	568269091		0	0	0	0	0	0	2	0	0
578	Ku_c915_507	5A	195.574	568269333		2	2	2	2	2	2	0	2	2
579	Ex_c472_2724	5A	195.574	568270409		0	0	0	0	0	0	2	0	0
580	Excalibur_c472_914	5A	195.574	568272219		2	2	0	2	2	0	2	2	2
581	Kukri_c96249_58	5A	189.513	569285678		0	0	0	0	0	0	0	2	0
582	GENE_3278_642	5A	189.513	569288146		0	0	0	0	0	0	0	2	0
583	BS00109395_51	5A	189.513	569452202		2	2	2	2	2	2	2	0	2
584	BS00109396_51	5A	189.513	569452252		2	2	2	2	2	2	2	0	2
585	BS00022994_51	5A	189.513	569452511		2	2	2	2	2	2	2	0	2
586	Kukri_c38748_174	5A	189.513	569452678		2	2	2	2	2	2	2	0	2
587	Jagger_c8122_139	5A	189.513	569463729		0	0	0	0	0	0	0	2	0
588	BS00022644_51	5A	189.513	569464036		0	0	0	0	0	0	0	2	0
589	Excalibur_c64487_146	5A	189.513	569464164		0	0	0	0	0	0	0	2	0
590	IACX4952	5A	189.513	569469568		2	2	2	2	2	2	2	0	2
591	BS00002800_51	5A	189.513	569469577		2	2	2	2	2	2	2	0	2
592	BS00002799_51	5A	189.513	569469623		2	2	2	2	2	2	2	0	2
593	wsnp_Ex_c59520_60358788	5A	189.513	569546159		2	2	2	2	2	2	2	0	2
594	wsnp_Ex_c59520_60358626	5A	189.513	569546321		2	2	2	2	2	2	2	0	2
595	IAAV4104	5A	189.513	569546323		2	2	2	2	2	2	2	0	2
596	Excalibur_c14745_268	5A	189.513	569654966		2	2	2	2	2	2	2	0	2
597	RFL_Contig379_355	5A	189.513	569655808		2	2	2	2	2	2	2	0	2
598	IAAV4695	5A	194.066	569701512		2	2	0	0	2	0	0	2	2
599	IAAV1311	5A	195.071	569805961		0	0	2	0	0	2	2	0	0
600	Kukri_c28080_887	5A	199.092	570187310		0	0	2	2	0	2	0	0	0
601	RAC875_rep_c112205_166	5A	201.36	570188608		2	2	0	0	2	0	2	2	2
602	IAAV9053	5A	196.579	570502296		2	2	0	0	2	0	0	2	2
603	BS00073670_51	5A	198.086	570716219		2	2	0	0	2	0	0	2	2
604	RAC875_rep_c112751_303	5A	198.086	570717036		0	0	2	2	0	2	2	0	0
605	Tdurum_contig71499_211	5A	198.086	570933959		2	2	0	0	2	0	0	2	2
606	BobWhite_c40633_308	5A	208.499	570934222		2	2	2	0	2	2	2	2	2
607	wsnp_Ex_c7266_12475249	5A	198.086	570938524		2	2	0	0	2	0	0	2	2
608	wsnp_Ex_c1138_2185522	5A	198.086	571154753		0	0	2	2	0	2	2	0	0
609	BS00074876_51	5A	208.499	571466063		2	2	2	0	2	2	2	2	2
610	Kukri_c5967_586	5A	208.499	571683186		2	2	2	0	2	2	2	2	2
611	RAC875_c25339_200	5A	208.499	571683216		0	0	0	2	0	0	0	0	0
612	Excalibur_c45297_316	5A	208.499	571784879		2	2	2	0	2	2	2	2	2
613	wsnp_Ex_rep_c69647_68598463	5A	208.499	571786104		0	0	0	2	0	0	0	0	0
614	Ra_c50261_717	5A	208.499	571787398		0	0	0	2	0	0	0	0	0
615	BobWhite_c14028_182	5A	208.499	571789595		0	0	0	2	0	0	0	0	0
616	BS00029871_51	5A	209.001	572817611		0	0	0	2	0	0	0	0	0
617	wsnp_Ex_c15342_23592789	5A	209.001	572830163		0	0	0	2	0	0	0	0	0
618	IAAV8258	5A	197.584	572840360		2	2	0	2	2	0	2	2	2
619	Tdurum_contig36142_150	5A	209.001	572840851		0	0	0	2	0	0	0	0	0
620	Tdurum_contig82190_124	5A	204.935	573040270		2	2	2	0	2	2	2	2	2
621	BS00071869_51	5A	198.589	573040413		0	0	2	2	0	2	2	0	0
622	Kukri_c2414_544	5A	197.584	573042405		2	2	0	0	2	0	0	2	2
623	Ex_c4208_839	5A	197.081	573303001		0	0	2	0	0	2	0	0	0
624	Tdurum_contig44343_1039	5A	200.35	573589800		2	2	0	2	2	0	2	2	2
625	tplb0037d04_2122	5A	200.35	573647419		2	0	2	0	0	2	2	2	2
626	GENE_2326_353	5A	200.35	573650269		2	2	2	2	2	2	0	2	2
627	BobWhite_c48730_723	5A	199.847	573650404		2	0	2	0	0	2	2	2	2
628	Tdurum_contig10759_260	5A	200.35	573813835		2	2	2	2	2	2	0	2	2
629	Tdurum_contig67291_367	5A	210.509	573837830		2	2	2	2	2	2	0	2	2
630	Tdurum_contig64587_107	5A	210.509	573956101		2	2	2	2	2	2	0	2	2
631	CAP8_c3013_117	5A	210.509	574195229		2	2	2	2	2	2	0	2	2
632	Excalibur_c11656_1760	5A	204.935	574482074		2	2	0	2	2	0	0	2	2
633	wsnp_Ex_c898_1738424	5A	210.006	574489174		2	2	0	2	2	0	0	2	2
634	RFL_Contig3739_2135	5A	204.935	574489224		2	2	0	2	2	0	0	2	2
635	Ex_c898_1319	5A	209.001	574489724		2	2	0	2	2	0	0	2	2
636	Ex_c27046_3425	5A	204.935	574747996		2	2	0	2	2	0	0	2	2
637	wsnp_Ku_c40349_48594583	5A	204.935	574748691		2	2	0	2	2	0	0	2	2
638	Ex_c27046_1546	5A	214.031	574749969		2	2	2	2	2	2	2	0	2
639	Ex_c27046_1362	5A	204.935	574750153		2	2	0	2	2	0	0	2	2
640	wsnp_Ex_c27046_36265198	5A	204.935	574751043		2	2	0	2	2	0	0	2	2
641	RAC875_c3046_1764	5A	204.935	574751093		2	2	0	2	2	0	0	2	2
642	BS00089795_51	5A	209.001	574751254		2	2	0	2	2	0	0	2	2
643	IAAV2473	5A	204.935	574751828		2	2	0	2	2	0	0	2	2
644	wsnp_Ex_c17523_26244256	5A	204.935	574751828		2	2	0	2	2	0	0	2	2
645	BobWhite_c40643_370	5A	209.504	575603215		0	0	2	0	0	2	2	0	0
646	Tdurum_contig56267_180	5A	209.504	575603215		0	0	2	0	0	2	2	0	0
647	Excalibur_c79344_151	5A	210.509	575700088		0	0	0	0	0	0	2	0	0
648	Ku_c19858_2078	5A	203.925	577942754		0	0	2	0	0	2	2	2	0
649	BS00076246_51	5A	212.016	578058138		0	0	2	0	0	2	2	2	0
650	BS00074299_51	5A	212.016	578061349		0	0	2	0	0	2	2	2	0
651	BS00074301_51	5A	210.509	578061377		0	2	0	2	2	0	0	0	0
652	Tdurum_contig86202_145	5A	210.509	578063849		2	0	2	0	0	2	2	2	2
653	Tdurum_contig86202_175	5A	212.016	578063879		2	2	0	2	2	0	0	0	2
654	BobWhite_c23736_153	5A	210.509	578448116		0	2	0	2	2	0	0	0	0
655	Tdurum_contig52695_388	5A	210.509	578449240		0	2	0	2	2	0	0	0	0
656	BS00071402_51	5A	229.666	580796376		2	2	2	2	2	2	2	0	2
657	BS00044408_51	5A	211.011	580802712		2	0	2	0	0	2	2	2	2
658	wsnp_Ex_c62818_62296773	5A	211.011	580935730		0	2	0	2	2	0	0	0	0
659	wsnp_Ku_c20011_29589514	5A	212.016	580937500		0	2	0	2	2	0	0	0	0
660	wsnp_Ku_c20011_29589289	5A	211.011	580938797		0	2	0	2	2	0	0	0	0
661	wsnp_Ku_c20011_29589089	5A	211.011	580939077		2	0	2	0	0	2	2	2	2
662	wsnp_Ex_c13258_20911706	5A	210.509	580946474		2	0	2	0	0	2	2	2	2
663	Excalibur_c37943_221	5A	211.514	580948044		0	2	0	2	2	0	0	0	0
664	wsnp_Ex_c37943_45584325	5A	216.052	580948076		2	2	0	2	2	0	2	2	2
665	wsnp_Ra_c12183_19587379	5A	210.509	581108860		2	0	2	0	0	2	2	2	2
666	Kukri_c29560_455	5A	210.509	581302266		2	0	2	0	0	2	2	2	2
667	BS00065481_51	5A	210.509	581479087		0	2	0	2	2	0	0	0	0
668	BS00022069_51	5A	229.666	582104103		0	0	0	0	0	0	2	2	0
669	Ku_c21002_1075	5A	229.666	582384253		0	0	0	0	0	0	2	2	0
670	Ku_c21002_908	5A	229.666	582384420		2	2	2	2	2	2	0	0	2
671	wsnp_Ra_c3414_6378271	5A	229.666	582386643		2	2	2	2	2	2	0	0	2
672	BS00097986_51	5A	215.042	582961376		0	0	0	2	0	0	2	2	0
673	BS00006196_51	5A	229.666	582961571		2	2	2	2	2	2	0	0	2
674	BS00011360_51	5A	229.666	582961898		0	0	0	0	0	0	2	2	0
675	Ra_c3838_1644	5A	229.666	582961898		0	0	0	0	0	0	2	2	0
676	IACX10100	5A	229.666	582961949		0	0	0	0	0	0	2	2	0
677	Excalibur_c3743_1624	5A	229.666	582962021		0	0	0	0	0	0	2	2	0
678	RAC875_c3838_1378	5A	229.666	582962798		0	0	0	0	0	0	2	2	0
679	IAAV8669	5A	213.021	582962857		0	0	0	2	0	0	2	2	0
680	Ra_c3838_861	5A	213.021	582964920		0	0	0	2	0	0	2	2	0
681	RAC875_c11404_610	5A	229.666	583561335		0	0	0	0	0	0	0	2	0
682	RAC875_c5850_287	5A	229.666	584038521		2	2	2	2	2	2	2	0	2
683	RAC875_c55720_240	5A	212.016	584039191		0	2	0	0	2	0	0	0	0
684	Ra_c14657_919	5A	212.016	584056482		0	0	0	2	0	0	0	2	0
685	Ra_c14657_678	5A	229.666	584057124		0	0	0	0	0	0	0	2	0
686	Ra_c7619_526	5A	212.016	584419578		2	2	2	0	2	2	2	0	2
687	Excalibur_rep_c111129_125	5A	229.164	584574825		0	0	0	0	0	0	0	2	0
688	IAAV1650	5A	227.154	584614181		0	0	0	0	0	0	0	2	0
689	Excalibur_rep_c103747_193	5A	228.159	584614231		0	0	0	0	0	0	0	2	0
690	IAAV3043	5A	229.164	584672863		0	0	0	0	0	0	0	2	0
691	Kukri_c10033_724	5A	228.159	584677741		2	2	2	2	2	2	2	0	2
692	IACX9023	5A	229.164	584713910		0	0	0	0	0	0	0	2	0
693	BS00021942_51	5A	212.519	585000721		2	2	2	0	2	2	2	0	2
694	RAC875_c30566_230	5A	229.164	585020712		2	2	2	2	2	2	2	0	2
695	RAC875_c13931_205	5A	229.164	585068136		2	2	2	2	2	2	2	0	2
696	RAC875_rep_c116420_103	5A	229.164	585068667		2	2	2	2	2	2	2	0	2
697	BS00065936_51	5A	226.149	585080379		0	0	0	0	0	0	0	2	0
698	RAC875_rep_c113313_607	5A	226.651	585240546		2	2	2	2	2	2	2	0	2
699	wsnp_Ex_c31799_40545478	5A	225.646	585403070		2	2	2	2	2	2	2	0	2
700	wsnp_Ex_c31799_40545376	5A	225.646	585403171		2	2	2	2	2	2	2	0	2
701	wsnp_Ex_c7729_13177883	5A	228.661	585407592		2	2	2	2	2	2	2	0	2
702	Excalibur_c7729_144	5A	227.656	585412804		0	0	0	0	0	0	0	2	0
703	tplb0038h19_1394	5A	225.646	585431019		2	2	2	2	2	2	2	0	2
704	RAC875_c9984_1003	5A	210.509	585458400		0	2	0	0	2	0	0	2	0
705	BS00098062_51	5A	212.016	585489401		0	2	0	0	2	0	0	2	0
706	wsnp_Ex_rep_c66689_65011117	5A	217.575	585609009		0	0	2	0	0	2	0	0	0
707	wsnp_Ex_rep_c66689_65010988	5A	212.016	585609138		2	0	2	2	0	2	2	0	2
708	RAC875_c86041_91	5A	217.575	586307441		0	0	2	0	0	2	0	2	0
709	Excalibur_c30482_898	5A	217.575	586596592		0	0	2	0	0	2	0	0	0
710	RAC875_rep_c109716_67	5A	225.144	586597425		2	2	2	2	2	2	2	0	2
711	BobWhite_c471_2245	5A	217.575	586599598		0	0	2	0	0	2	0	2	0
712	wsnp_Ex_c22727_31934296	5A	225.144	586604510		0	0	0	0	0	0	0	2	0
713	BS00022071_51	5A	225.144	586604560		0	0	0	0	0	0	0	2	0
714	wsnp_Ex_c54193_57155632	5A	217.575	586605385		2	2	0	2	2	0	2	2	2
715	wsnp_Ex_c54193_57155537	5A	217.575	586605480		2	2	0	2	2	0	2	2	2
716	IAAV3365	5A	217.575	586605677		2	2	0	2	2	0	2	2	2
717	Excalibur_c23354_306	5A	217.575	586724400		0	0	2	0	0	2	0	0	0
718	Excalibur_c23354_187	5A	225.144	586724519		0	0	0	0	0	0	0	2	0
719	wsnp_Ex_c5998_10513766	5A	217.575	586725391		0	0	2	0	0	2	0	0	0
720	Kukri_c9411_676	5A	225.144	586726299		2	2	2	2	2	2	2	0	2
721	BobWhite_c10385_374	5A	217.575	587412134		0	0	2	0	0	2	0	2	0
722	BS00031117_51	5A	225.144	588375755		0	0	0	0	0	0	0	2	0
723	wsnp_BE404341A_Ta_2_3	5A	217.575	588377019		0	0	2	0	0	2	0	2	0
724	IACX448	5A	225.144	588377180		0	0	0	0	0	0	0	2	0
725	wsnp_AJ612027A_Ta_2_1	5A	225.144	588550217		0	0	0	0	0	0	0	2	0
726	wsnp_AJ612027A_Ta_2_5	5A	217.575	588550618		0	0	2	0	0	2	0	2	0
727	BobWhite_c21949_117	5A	217.575	588552552		2	2	0	2	2	0	2	0	2
728	BobWhite_c21949_150	5A	217.575	588552585		0	0	2	0	0	2	0	2	0
729	wsnp_BF293620A_Ta_2_1	5A	217.575	588555277		0	0	2	0	0	2	0	2	0
730	wsnp_BF293620A_Ta_2_3	5A	217.575	588555517		0	0	2	0	0	2	0	0	0
731	BS00075959_51	5A	217.575	588741063		0	0	2	0	0	2	0	0	0
732	Kukri_c64923_717	5A	217.575	588848078		2	2	0	2	0	0	2	0	2
733	TA001896_0654	5A	217.575	588848178		2	2	0	2	0	0	2	0	2
734	Kukri_c6669_145	5A	217.575	588872112		2	2	0	2	0	0	2	0	2
735	Kukri_c33022_198	5A	217.575	589223707		2	2	0	2	0	0	2	0	2
736	wsnp_Ex_c621_1230852	5A	221.092	591155558		2	2	0	2	0	0	2	2	2
737	wsnp_Ex_c621_1231298	5A	218.077	591155903		2	2	0	2	0	0	2	2	2
738	wsnp_Ex_c621_1231444	5A	221.092	591156049		2	2	0	2	0	0	2	2	2
739	wsnp_Ex_c17763_26513562	5A	220.59	591318394		0	0	2	0	2	2	0	0	0
740	IAAV8629	5A	218.58	591318679		0	0	2	0	2	2	0	0	0
741	Excalibur_c26671_282	5A	219.585	591318871		0	0	2	0	2	2	0	0	0
742	Excalibur_c26671_57	5A	219.585	591319096		2	2	0	2	0	0	2	2	2
743	BS00088851_51	5A	219.585	591463448		2	2	0	2	0	0	2	2	2
744	RAC875_rep_c76193_513	5A	225.144	591487432		0	0	2	0	2	0	0	0	0
745	CAP11_c3209_76	5A	219.082	592036295		0	0	2	0	2	2	0	0	0
746	wsnp_Ex_c17476_26190830	5A	219.082	592276554		0	0	2	0	2	2	0	0	0
747	wsnp_Ku_c6977_12078791	5A	219.082	592279964		2	2	0	2	0	0	2	2	2
748	wsnp_Ku_c6977_12078885	5A	219.082	592280058		2	2	0	2	0	0	2	2	2
749	Excalibur_c31769_793	5A	220.087	592636578		0	0	2	0	2	2	0	0	0
750	Excalibur_c24051_1028	5A	221.595	593120616		0	0	2	0	2	2	0	0	0
751	Excalibur_c24051_502	5A	221.595	593121142		0	0	2	0	2	2	0	0	0
752	wsnp_Ex_c2185_4094843	5A	221.595	593173025		2	2	0	2	0	0	2	2	2
753	GENE_2794_70	5A	221.595	593331571		2	2	0	2	0	0	2	2	2
754	wsnp_Ex_rep_c101994_87256479	5A	221.595	593332159		2	2	0	2	0	0	2	2	2
755	BS00066447_51	5A	221.595	593332301		0	0	2	0	2	2	0	0	0
756	wsnp_RFL_Contig2265_1693968	5A	221.595	593333541		2	2	0	2	0	0	2	2	2
757	Tdurum_contig10843_745	5A	223.636	594962055		2	0	2	2	2	0	2	0	2
758	wsnp_Ex_rep_c109532_92292121	5A	225.144	595037267		0	0	2	0	2	0	0	0	0
759	wsnp_Ex_c8424_14192191	5A	224.138	595146413		2	0	2	2	2	0	2	0	2
760	RFL_Contig316_572	5A	225.144	595372494		2	2	0	0	0	2	2	2	2
761	wsnp_Ex_c8543_14357385	5A	225.144	595372895		2	2	0	2	0	2	2	2	2
762	BobWhite_c15758_79	5A	225.144	595372944		2	2	0	2	0	2	2	2	2
763	JD_c15758_288	5A	225.144	595373153		0	0	2	2	2	0	0	0	0
764	BS00059098_51	5A	225.144	595407647		2	2	0	0	0	2	2	2	2
765	wsnp_CAP11_rep_c4073_1924782	5A	225.144	595409708		0	0	2	2	2	0	0	0	0
766	BS00108474_51	5A	225.144	595537651		0	0	2	2	2	0	0	0	0
767	BS00100510_51	5A	225.144	596010459		2	2	0	0	0	2	2	2	2
768	tplb0044j06_689	5A	225.144	596013511		0	0	2	2	2	0	0	0	0
769	wsnp_Ex_c5978_10478584	5A	224.641	596463319		0	2	0	0	0	2	0	2	2
770	Ra_c3966_2205	5A	234.382	596465228		0	2	0	0	0	2	0	2	2
771	Ku_c12469_983	5A	225.144	596520944		2	0	2	2	2	0	2	0	0
772	Ku_c12469_837	5A	225.144	596521090		2	0	2	2	2	0	2	0	0
773	wsnp_Ex_c790_1554988	5A	242.508	607681474		0	0	0	0	0	0	0	2	0
774	Kukri_c6266_260	5A	242.508	607682888		2	2	2	2	2	2	2	0	2
775	CAP11_c1685_149	5A	242.508	607807078		0	0	0	0	0	0	0	2	0
776	Excalibur_c84439_196	5A	243.01	608603889		2	2	2	2	2	2	2	0	2
777	RAC875_c3964_752	5A	243.01	608624523		2	2	2	2	2	2	2	0	2
778	BobWhite_c3675_788	5A	243.513	609813905		0	0	0	0	0	0	0	2	0
779	BS00026916_51	5A	245.554	613585536		0	0	0	0	0	0	0	2	0
780	RAC875_c8231_1578	5A	245.554	613588252		0	0	0	0	0	0	0	2	0
781	CAP7_c5006_150	5A	245.554	613588276		0	0	0	0	0	0	0	2	0
782	Excalibur_c57920_54	5A	246.056	613703459		2	2	2	2	2	2	2	0	2
783	Kukri_c36580_1291	5A	246.056	614221951		0	0	0	0	0	0	0	2	0
784	BS00042336_51	5A	246.056	614364941		0	0	0	0	0	0	0	2	0
785	GENE_0620_95	5A	246.056	615186244		2	2	2	2	2	2	2	0	2
786	BS00032146_51	5A	246.056	615186710		2	2	2	2	2	2	2	0	2
787	Kukri_c17691_158	5A	246.056	615299101		2	2	2	2	2	2	2	0	2
788	Excalibur_c92705_94	5A	246.056	615305038		2	2	2	2	2	2	2	0	2
789	BS00010882_51	5A	246.056	615318652		2	2	2	2	2	2	2	0	2
790	BobWhite_c14486_122	5A	246.056	615864153		0	0	0	0	0	0	0	2	0
791	BobWhite_c16397_524	5A	245.554	619682297		0	0	0	0	0	0	2	2	0
792	IACX2540	5A	245.554	619684823		2	2	2	2	2	2	0	0	2
793	IACX2539	5A	245.554	619685299		2	2	2	2	2	2	0	0	2
794	BobWhite_c15476_88	5A	249.15	625732670		0	0	0	0	0	0	0	2	0
795	wsnp_Ex_c16715_25264080	5A	253.767	633843772		2	2	0	2	0	2	2	0	2
796	wsnp_Ex_c1880_3545329	5A	253.767	637457862		0	0	0	0	2	2	0	0	2
797	Kukri_rep_c102608_599	5A	256.861	643622709		2	2	0	2	0	2	2	0	2
798	IAAV7827	5A	256.861	645412110		0	2	2	0	0	0	0	0	0
799	Tdurum_contig13810_485	5A	252.244	647364658		0	2	0	0	0	0	2	2	0
800	Tdurum_contig15047_186	5A	252.244	647367083		0	2	0	0	0	0	2	2	0
801	wsnp_Ex_c54655_57455562	5A	272.09	656935664		2	0	0	0	2	0	2	0	0
802	wsnp_JD_c43389_30288993	5A	272.09	656935719		2	0	0	0	2	0	2	0	0
803	IAAV3527	5A	272.09	656936155		0	2	2	2	0	2	0	2	2
804	BobWhite_c43389_1243	5A	272.09	656942643		2	0	0	0	2	0	2	0	0
805	RAC875_c55872_149	5A	271.085	657047588		2	0	0	0	2	0	2	0	0
806	wsnp_Ex_c23968_33210344	5A	272.09	657051835		0	2	2	2	0	2	0	2	2
807	wsnp_Ex_c23968_33210208	5A	272.09	657053587		0	2	2	2	0	2	0	2	2
808	wsnp_Ex_c23968_33209733	5A	272.09	657057478		2	0	0	0	2	0	2	0	0
809	wsnp_Ex_c23968_33209660	5A	272.09	657057542		0	2	2	2	0	2	0	2	2
810	BS00085711_51	5A	272.09	657057592		0	2	2	2	0	2	0	2	2
811	wsnp_Ex_c16295_24772663	5A	272.09	657061889		0	2	2	2	0	2	0	2	2
812	wsnp_Ex_c16295_24772702	5A	272.09	657061928		2	0	0	0	2	0	2	0	0
813	BobWhite_c2830_327	5A	272.09	657061934		0	2	2	2	0	2	0	2	2
814	wsnp_CAP11_c923_558715	5A	270.582	657181032		0	2	2	2	0	2	0	2	2
815	TA003720_0955	5A	270.582	657192456		0	2	2	2	0	2	0	2	2
816	wsnp_Ku_c3953_7233359	5A	270.582	657201923		2	0	0	0	2	0	2	0	0
817	RAC875_c59520_130	5A	271.587	657381311		2	0	0	0	2	0	2	0	0
818	CAP8_rep_c4852_130	5A	270.582	657382384		2	0	0	0	2	0	2	0	0
819	wsnp_Ex_c31154_39982416	5A	272.592	663284368		2	2	2	2	0	2	2	0	2
820	RAC875_c46811_128	5A	272.592	663284418		2	2	2	2	0	2	2	0	2
821	wsnp_Ex_rep_c107017_90850230	5A	284.825	663291221		0	0	0	0	2	2	0	2	2
822	Kukri_c86812_193	5A	284.322	663374162		0	0	0	0	2	2	0	2	2
823	BS00022378_51	5A	272.592	663914372		2	2	2	2	0	0	2	2	0
824	BS00003088_51	5A	272.592	663941659		0	0	0	0	2	2	0	0	2
825	BS00076948_51	5A	272.09	664273115		0	0	0	0	2	2	0	0	2
826	BS00090847_51	5A	272.09	664274334		0	0	0	0	2	2	0	0	2
827	BS00043676_51	5A	272.09	664483579		2	2	2	2	0	0	2	2	0
828	TA006296_0731	5A	272.09	664483579		2	2	2	2	0	0	2	2	0
829	BobWhite_c27193_217	5A	282.81	664550226		0	0	0	0	2	2	0	2	2
830	BobWhite_c42349_99	5A	279.235	665471358		2	2	2	2	0	2	2	2	2
831	IAAV669	5A	283.312	665604704		0	0	0	0	2	2	0	2	2
832	GENE_2725_217	5A	283.312	665614118		0	0	0	0	0	2	0	2	2
833	GENE_2725_244	5A	283.312	665614145		0	0	0	0	2	2	0	2	2
834	Excalibur_c79009_75	5A	283.312	665775636		2	2	2	2	0	0	2	0	0
835	Tdurum_contig11521_102	5A	283.312	665779493		0	0	0	0	2	2	0	2	2
836	BS00064336_51	5A	278.732	666296626		0	0	0	0	2	0	0	0	0
837	wsnp_Ra_c11532_18688426	5A	278.23	666306179		2	2	2	2	0	2	2	0	2
838	BobWhite_c37652_272	5A	278.23	666681088		0	0	0	2	2	2	0	0	2
839	BobWhite_c17045_186	5A	280.245	666742877		2	2	2	2	2	2	2	0	2
840	RAC875_c68969_492	5A	278.23	666932865		2	2	2	0	0	2	2	0	2
841	BS00089076_51	5A	277.727	667102861		2	2	2	0	0	2	2	0	2
842	RFL_Contig840_961	5A	275.686	670623322		0	0	0	2	2	0	0	2	0
843	BS00067351_51	5A	291.217	671270761		0	0	0	0	0	0	0	2	0
844	BS00063793_51	5A	291.217	671393407		2	2	2	2	2	2	2	0	2
845	BS00055102_51	5A	291.217	671551537		2	2	2	2	2	2	2	0	2
846	wsnp_Ex_c2441_4568016	5A	291.217	672407655		0	0	0	0	0	0	0	2	0
847	Kukri_c18023_553	5A	291.217	672407705		0	0	0	0	0	0	0	2	0
848	wsnp_Ku_c18023_27232712	5A	291.217	672408010		0	0	0	0	0	0	0	2	0
849	BS00065915_51	5A	291.217	672574077		0	0	0	0	0	0	0	2	0
850	BS00022867_51	5A	294.577	677130251		2	2	0	2	2	2	0	0	2
851	wsnp_Ex_c2332_4371926	5A	294.577	677135757		0	0	2	0	0	0	2	2	0
852	Ex_c2332_275	5A	294.577	677138949		0	0	2	0	0	0	2	2	0
853	CAP11_c2623_196	5A	294.577	677160728		0	0	0	0	2	0	0	0	0
854	BS00081951_51	5A	294.577	677631785		2	2	0	2	2	2	0	0	2
855	BS00021968_51	5A	294.577	677631864		0	0	2	0	0	0	2	2	0
856	CAP8_c3064_95	5A	294.577	677845135		0	0	2	0	0	0	2	2	0
857	BobWhite_rep_c63332_67	5A	294.577	677845559		0	0	2	0	0	0	2	2	0
858	RAC875_c32639_395	5A	298.708	679489692		2	2	2	2	0	2	0	0	2
859	Kukri_c75091_154	5A	298.708	679657859		0	0	0	0	2	0	2	2	0
860	Kukri_c75091_220	5A	298.708	679657925		2	2	2	2	0	2	0	0	2
861	wsnp_Ku_rep_c71232_70948744	5A	298.708	679663585		0	0	0	0	2	0	2	2	0
862	wsnp_Ex_c23795_33033959	5A	298.708	679664842		2	2	2	2	0	2	0	0	2
863	wsnp_Ex_c23795_33033150	5A	298.708	679665842		2	2	2	2	0	2	0	0	2
864	wsnp_Ex_c23795_33033010	5A	298.708	679665982		2	2	2	2	0	2	0	0	2
865	BS00022299_51	5A	298.708	679739977		0	0	0	0	2	0	2	2	0
866	Kukri_c27446_476	5A	302.257	681090651		2	2	2	2	0	2	0	0	2
867	Excalibur_c32414_861	5A	300.749	681487103		0	0	0	0	0	0	2	0	0
868	Excalibur_c32414_705	5A	300.749	681487259		0	0	0	0	2	0	0	2	0
869	RAC875_c54693_298	5A	301.754	681487796		0	0	0	0	2	0	0	2	0
870	wsnp_Ra_c25624_35192195	5A	301.754	681488119		2	2	2	2	0	2	2	0	2
871	BS00029462_51	5A	300.749	682898334		2	2	2	2	2	2	0	2	2
872	BS00021969_51	5A	301.754	682904265		2	2	2	2	0	2	0	0	2
873	RAC875_c22599_731	5A	300.749	682933039		0	0	0	0	0	0	2	0	0
874	IAAV3916	5A	301.252	683342702		2	2	2	2	0	2	2	0	2
875	BobWhite_c6966_236	5A	300.749	683353643		2	2	2	2	2	2	0	2	2
876	BobWhite_c1763_558	5A	302.759	683632467		0	0	0	0	2	0	2	2	0
877	Tdurum_contig54689_646	5A	303.262	684759998		0	0	0	0	2	0	2	2	0
878	wsnp_CAP11_c1116_654940	5A	303.262	684939651		2	2	2	2	0	2	0	0	2
879	wsnp_CAP11_c1116_654975	5A	303.262	684939686		0	0	0	0	2	0	2	2	0
880	CAP12_c956_61	5A	303.262	684939701		2	2	2	2	0	2	0	0	2
881	Kukri_c29521_123	5A	303.262	684941586		2	2	2	2	0	2	0	0	2
882	CAP7_c9530_138	5A	303.262	685012417		0	0	0	0	2	0	2	2	0
883	BS00066434_51	5A	303.764	685441488		2	0	2	2	0	2	0	0	2
884	wsnp_Ex_c3136_5798236	5A	303.764	685537648		0	2	0	0	2	0	2	2	0
885	wsnp_Ex_c3136_5798185	5A	303.764	685537699		0	2	0	0	2	0	2	2	0
886	BS00036851_51	5A	303.764	685543165		0	2	0	0	2	0	2	2	0
887	tplb0029a15_1300	5A	303.764	685543322		2	0	2	2	0	2	0	0	2
888	Ra_c11529_647	5A	303.262	685557499		2	0	2	2	0	2	0	0	2
889	CAP8_c671_588	5A	309.535	689916455		2	2	2	2	0	2	2	0	0
890	CAP8_c671_339	5A	309.535	689916704		2	2	2	2	0	2	2	0	0
891	BS00107823_51	5A	309.535	690546872		0	0	0	0	2	0	0	2	2
892	BS00023152_51	5A	309.535	690548754		0	0	0	0	2	0	0	2	2
893	BS00066652_51	5A	309.032	690960038		0	0	0	0	2	0	0	2	2
894	BS00065714_51	5A	309.032	691027827		0	0	0	0	2	0	0	2	2
895	CAP12_c2569_346	5A	309.032	691030887		0	0	0	0	2	0	0	2	2
896	RAC875_c61559_435	5A	314.068	694973051		2	2	2	2	2	2	0	2	2
897	TA003210_1094	5A	314.068	697760407		0	0	0	0	0	0	2	0	0
898	Excalibur_c46261_342	5A	312.56	697998918		0	0	0	0	0	2	2	2	0
899	tplb0049a09_2097	5A	313.063	698002656		2	2	2	2	2	0	0	0	2
900	BS00021688_51	5A	313.063	698003125		2	2	2	2	2	0	0	0	2
901	tplb0049a09_1302	5A	313.063	698003721		0	0	0	0	0	2	2	2	0
902	Excalibur_c27357_146	5A	313.565	698212703		0	0	0	0	0	2	2	2	0
903	Excalibur_c29255_404	5A	313.565	698213158		2	2	2	2	2	0	0	0	2
904	BobWhite_c8266_227	5A	311.55	698508119		0	0	0	0	0	0	2	0	0
905	RAC875_c8642_231	5A	311.55	698509965		2	2	2	2	2	2	0	2	2
906	Excalibur_c77910_272	5A	309.535	701999696		2	2	2	2	0	2	0	2	0
907	Excalibur_c42255_425	5A	309.535	702166657		2	2	2	2	0	2	0	2	0
908	BS00068108_51	5A	310.037	702461314		2	2	2	2	0	2	0	2	0
909	BS00069245_51	5A	310.54	703398366		0	0	0	0	2	2	2	2	2
910	IACX5640	5A	310.54	704344818		0	0	0	0	2	2	2	2	2
911	BS00023138_51	5A	310.037	704515000		2	2	2	2	0	0	0	0	0
912	BS00011915_51	5A	310.037	704832955		2	2	2	2	0	0	0	0	0
913	BS00021860_51	5A	310.037	704973862		2	2	2	2	0	0	0	0	0
914	BS00066421_51	5A	310.037	705402136		0	0	0	0	2	2	2	2	2
915	BS00110673_51	5A	310.037	705571239		0	0	0	0	2	2	2	2	2
916	IAAV3048	5A	310.037	705571272		0	0	0	0	2	2	2	2	2
917	Ra_c2142_821	5A	310.037	705571322		0	0	0	0	2	2	2	2	2
918	BobWhite_c47401_491	5A	310.54	706235837		2	2	2	2	2	2	0	2	0
919	GENE_2673_1010	5A	310.037	706538643		0	0	0	0	2	2	0	2	0
920	BobWhite_c11539_336	5A	310.037	706540766		0	0	0	0	2	2	0	2	0
921	RAC875_c48885_107	5A	310.037	706541294		2	2	2	2	0	0	2	0	2
922	RAC875_c48885_142	5A	310.037	706541329		2	2	2	2	0	0	2	0	2
923	TA005992_0641	5A	310.037	708017583		0	0	0	0	2	2	2	2	2
924	wsnp_Ex_c20899_30011827	5A	310.54	708418213		0	0	0	0	0	0	2	0	2
925	BS00067816_51	5A	310.037	708435163		0	0	0	0	2	2	2	2	2
926	Kukri_c13693_87	5A	310.037	708438950		2	2	2	2	0	0	0	0	0
927	Ku_c13693_992	5A	310.037	708439904		2	2	2	2	0	0	2	0	2
928	wsnp_Ex_c2171_4072774	5A	310.037	708440897		0	0	0	0	2	2	0	2	0
929	wsnp_Ex_c2171_4072995	5A	310.037	708441118		2	2	2	2	0	0	2	0	2
930	Ex_c2171_2600	5A	310.037	708441276		0	0	0	0	2	2	0	2	0
931	Excalibur_c2171_2728	5A	310.54	708441404		2	2	2	2	2	2	0	2	0
932	wsnp_Ex_c2171_4073721	5A	310.037	708442100		2	2	2	2	0	0	2	0	2
933	IAAV8639	5A	310.037	708442118		2	2	2	2	0	0	0	0	0
934	wsnp_Ex_c2171_4074003	5A	310.54	708442382		2	2	2	2	2	2	0	2	0
935	BS00009369_51	5A	201.36	N5A		2	0	2	0	0	2	0	2	2
936	BS00010234_51	5A	310.037	N5A		0	0	0	0	2	2	2	2	2
937	BS00064242_51	5A	98.2654	N5A		0	2	0	0	2	2	2	2	0
938	BS00065389_51	5A	98.2654	N5A		0	2	0	0	2	2	2	2	0
939	BS00066499_51	5A	82.5473	N5A		0	0	0	0	0	0	0	2	0
940	Ex_c14898_287	5A	98.2654	N5A		0	2	0	0	2	2	2	2	0
941	Excalibur_c15578_73	5A	144.546	N5A		2	0	2	2	2	2	0	2	2
942	Excalibur_c17904_437	5A	34.6156	N5A		2	0	0	0	2	0	2	0	2
943	RAC875_c6753_69	5A	310.54	N5A		2	2	2	2	0	0	0	0	0
944	RAC875_c9154_1444	5A	62.5943	N5A		2	0	0	0	0	0	0	2	1
945	RAC875_rep_c109661_107	5A	34.6156	N5A		2	0	0	0	2	0	2	0	2
946	TA002772_0920	5A	34.6156	N5A		0	2	2	2	0	2	0	2	0
947	TA004057_0662	5A	310.037	N5A		0	0	0	0	2	2	2	2	2
948	wsnp_Ex_c5013_8914160	5A	34.6156	N5A		2	0	0	0	2	0	2	0	2
949	wsnp_Ex_rep_c69526_68472665	5A	34.6156	N5A		0	2	2	2	0	2	0	2	0
950	wsnp_Ex_rep_c69526_68472787	5A	34.6156	N5A		2	0	0	0	2	0	2	0	2
951	wsnp_JD_c940_1381378	5A	18.8634	N5A		0	0	0	0	2	2	0	0	0
952	wsnp_Ku_c7078_12236807	5A	298.205	N5A		2	2	2	2	0	2	0	0	2

[truncated: 2 more sheets: SI Table S10, SI TableS11]
